# Supplementary material for: Proteomic characterisation of endoplasmic reticulum-derived protein bodies in tobacco leaves
Source: BMC Plant Biol. 2012 Mar 16;12:36. doi: 10.1186/1471-2229-12-36 (PMC3342223; doi:10.1186/1471-2229-12-36)
Supplement: Additional file 2 — Features of proteins. Including predicted features (protein function, number of TMD, sorting) and experimental ones (unicity of peptide/accession, fraction(s) where observed). [file 1471-2229-12-36-S2.XLS]

## Sheet: Accessions
Accession in NCBInr	Peptide sequence (NCBI)	Arabidopsis peptide sequence (after Blast)	Blast E value	Accession(s) in Arabidopsis thaliana (TAIR9)	Description	Protein score	Sequence coverage	Peptide mass	Peptide score	Charge	Modifications	Expect value	Number of ion in top 10	Number of y ions	Size of the y ion series	Number of b ions	Size of the b ion series	Number of y++ ions	Size of the y++ ion series	Number of b++ ions	Size of the b++ ion series
11267	LNQTSILVQR	LNQISILVQR	e-128	ATMG00160	NcoxII [Beta vulgaris subsp. vulgaris]	82	0.03	586.2	82	2	none	0.0000083	6	8	8	0	0	0	0	0	0
11596	GSASVGQSTLTR	GSASVGQSTLTR	e-112	ATCG00720	petB [Hordeum vulgare subsp. vulgare]	143	0.1	582.3	59	2	none	0.0021	4	8	4	2	1	0	0	0	0
11596	LEIQAIADDITSK	LEIQAIADDITSK	e-112	ATCG00720	petB [Hordeum vulgare subsp. vulgare]	143	0.1	708.9	84	2	none	0.0000046	8	10	10	8	3	0	0	0	0
11762	EWELSFR	EWELSFR	0.0	ATCG00020	unnamed protein product [Nicotiana plumbaginifolia]	41	0.01	483.8	41	2	none	0.11	3	5	5	0	0	0	0	0	0
11769	LIESAAPGIISR	LIESPAPGIISR	0.0	ATCG00120	alpha subunit of ATPase [Nicotiana tabacum]	48	0.02	613.8	48	2	none	0.024	6	9	9	5	2	0	0	0	0
12592	AAEDPEFETFYTK	AAEDPEFETFYTK	0.0	ATCG00270	unnamed protein product [Hordeum vulgare subsp. vulgare]	191	0.09	774.3	95	2	none	0.00000039	8	10	10	5	3	0	0	0	0
12592	NILLNEGIR	NILLNEGIR	0.0	ATCG00270	unnamed protein product [Hordeum vulgare subsp. vulgare]	189	0.09	521.4	45	2	none	0.043	6	7	7	6	5	0	0	0	0
14139	ANLGMEVMHER	ANLGMEVMHER	0.0	ATCG00020	unnamed protein product [Nicotiana tabacum]	212	0.13	643.9	62	2	none	0.00082	7	8	8	2	1	0	0	0	0
14139	LIFQYASFNNSR	LIFQYASFNNSR	0.0	ATCG00020	unnamed protein product [Nicotiana tabacum]	123	0.06	730.4	51	2	none	0.0098	5	7	4	1	1	0	0	0	0
16160	AVAGAGVLAGYDK	AVAGAGVLAGYDK	0.0	AT4G28390/AT5G13490	adenosine nucleotide translocator [Arabidopsis thaliana]	48	0.03	596.2	48	2	none	0.047	3	7	4	2	1	0	0	0	0
16160	SSFDAFSQIVK	SSFDAFSQIVK	0.0	AT5G13490	adenosine nucleotide translocator [Arabidopsis thaliana]	141	0.08	614.9	56	2	none	0.0037	6	8	8	4	3	0	0	0	0
19315	GQTWVINAPR	LDAGQSWR	1e-79	AT4G11650	pathogenesis-related protein PR P23 [Solanum lycopersicum]	49	0.04	571.3	49	2	none	0.045	6	7	4	2	1	0	0	0	0
19315	NNCPYTVWAASTPIGGGR	MANLLVSTFIFSALLLISTATAATFEILNQCSYTVWAAASPGGGRR	1e-79	AT4G11650	pathogenesis-related protein PR P23 [Solanum lycopersicum]	91	0.12	960.9	45	2	none	0.14	6	7	4	0	0	0	0	0	0
19773	GPIQLTNR	GPIQLSWNYNYGPAGR	2e-68	AT1G02360	acidic chitinase PR-Q [Nicotiana tabacum]	117	0.11	449.8	58	2	none	0.0036	7	6	6	3	2	0	0	0	0
19773	RYCGMLNVAPGENLDCYNQR	YCNIFGVNPGGNLDCYNQR	2e-68	AT3G12500	acidic chitinase PR-Q [Nicotiana tabacum]	117	0.11	810.8	59	3	none	0.00094	6	10	8	4	3	0	0	5	2
19773	YCGMLNVAPGENLDCYNQR	IGFYQRYCNIFGVNPGGNLDCYNQR	2e-68	AT3G12500	acidic chitinase PR-Q [Nicotiana tabacum]	204	0.15	1137.4	92	2	none	0.00000062	7	11	6	5	3	0	0	0	0
19853	AMLDEYYVGDIDSATIPTK	EMMEQYYVGEIDPTTIPK	5e-37	AT2G32720	cytochrome b5 [Nicotiana tabacum]	85	0.19	1059.6	85	2	Oxidation (M)	0.000003	8	12	7	8	4	0	0	0	0
19948	AVEMWVDEK	SGGDLSGVAAVNLWVNEK	3e-49	AT2G14580	PR1b preprotein [Nicotiana tabacum]	79	0.05	553.8	79	2	none	0.000023	8	7	7	2	1	0	0	0	0
19962	STYHLYNPQNINWDLR	ATYHFYNPAQNNWDLR	4e-47	AT3G04720	pathogenesis-related protein 4A [Nicotiana tabacum]	56	0.1	678.8	56	3	none	0.0042	7	6	6	5	3	2	1	6	4
20729	DSPLDVIAINDTGGVK	DSPLDIIAINDTGGVK	e-176	AT3G26650	unnamed protein product [Pisum sativum]	65	0.03	807.4	65	2	none	0.00036	7	7	4	4	2	0	0	0	0
20794	QYFLGLEK	QYFLGLEK	e-108	AT1G61520	Type III chlorophyll a /b-binding protein [Pinus sylvestris]	42	0.02	499.3	42	2	none	0.089	4	6	6	2	1	0	0	0	0
21289	EQIFEMPTGGAAIMR	EQIFEMPTGGAAIMR	2e-71	AT1G03130/AT4G02770	unnamed protein product [Spinacia oleracea]	101	0.07	825.9	101	2	none	0.000000082	5	12	12	6	3	0	0	0	0
21419	AKPVSSGSPWYGPDR	TVAKPKGPSGSPWYGSDR	e-121	AT1G29910/AT1G29920/AT1G29930/AT2G34420	chlorophyll a/b-binding protein PS II-Type I [Solanum tuberosum]	171	0.11	802.4	73	2	none	0.000066	6	9	5	2	1	0	0	0	0
22633	LASIGLENTEANR	LASIGLENTEANR	e-163	AT2G21330	fructose-bisphosphate aldolase [Spinacia oleracea]	112	0.07	694.4	92	2	none	0.0000009	5	10	10	3	1	0	0	0	0
100324	HFGLFSPDQR	FWGLFHPDR	6e-47	AT3G57260	glucan endo-1,3-beta-D-glucosidase (EC 3.2.1.39), acidic (clone cI30) - common tobacco (cv. Samsun NN) (fragment)	51	0.06	602.3	51	2	none	0.011	7	6	4	4	1	0	0	0	0
100380	LLNSFDGPPTFEQPK	LVNSREGPPVFEQPEMTYEK	e-115	AT2G39730	ribulose-bisphosphate carboxylase activase (EC 6.3.4.-) (clone TA1.1) - common tobacco (fragment)	55	0.04	845.4	55	2	none	0.0039	6	8	4	3	2	0	0	0	0
114419	VVSVGDGIAR	VVSVGDGIAQVYGLNEIQAGEMVLFANGVK	0.0	AT2G07698/ATMG01190	ATP synthase F1 subunit 1 [Nicotiana tabacum]	51	0.16	486.8	51	2	none	0.014	6	7	7	2	1	0	0	0	0
114421	FTQANSEVSALLGR	FTQANSEVSALLGR	0.0	AT5G08670/AT5G08680/AT5G08690	RecName: Full=ATP synthase subunit beta, mitochondrial; Flags: Precursor	369	0.13	746.9	92	2	none	0.00000087	8	11	11	2	1	0	0	0	0
114421	VLNTGSPITVPVGR	VLNTGAPITVPVGR	0.0	AT5G08670/AT5G08680/AT5G08690	RecName: Full=ATP synthase subunit beta, mitochondrial; Flags: Precursor	369	0.13	705.4	56	2	none	0.0029	6	8	4	2	1	0	0	0	0
114421	VVDLLAPYQR	VVDLLAPYQR	0.0	AT5G08670/AT5G08680/AT5G08690	RecName: Full=ATP synthase subunit beta, mitochondrial; Flags: Precursor	369	0.13	587.4	35	2	none	0.5	7	5	5	5	5	0	0	0	0
114558	FVQAGSEVSALLGR	FVQAGSEVSALLGR	0.0	ATCG00480	RecName: Full=ATP synthase subunit beta, chloroplastic; AltName: Full=ATP synthase F1 sector subunit beta; AltName: Full=F-ATPase subunit beta	499	0.31	717.4	70	2	none	0.00016	9	10	5	5	3	0	0	0	0
114558	VVDLLAPYRR	VVDLLAPYRR	0.0	ATCG00480	RecName: Full=ATP synthase subunit beta, chloroplastic; AltName: Full=ATP synthase F1 sector subunit beta; AltName: Full=F-ATPase subunit beta	499	0.31	401.3	46	3	none	0.041	7	2	1	2	2	6	6	0	0
115764	KYPGGAFDPLGYSK	KYPGGAFDPLGYSK	e-112	AT3G54890	RecName: Full=Chlorophyll a-b binding protein 6A, chloroplastic; AltName: Full=LHCI type I CAB-6A; AltName: Full=Light-harvesting complex I 26 kDa protein; Flags: Precursor	189	0.09	750.4	70	2	none	0.00011	5	10	8	3	1	0	0	0	0
115764	YKESELIHCR	YKESELIHCR	e-112	AT3G54890	RecName: Full=Chlorophyll a-b binding protein 6A, chloroplastic; AltName: Full=LHCI type I CAB-6A; AltName: Full=Light-harvesting complex I 26 kDa protein; Flags: Precursor	189	0.09	445.6	39	3	none	0.17	6	6	5	4	3	2	1	0	0
115764	YPGGAFDPLGYSK	YPGGAFDPLGYSK	e-112	AT3G54890	RecName: Full=Chlorophyll a-b binding protein 6A, chloroplastic; AltName: Full=LHCI type I CAB-6A; AltName: Full=Light-harvesting complex I 26 kDa protein; Flags: Precursor	189	0.09	686.4	79	2	none	0.000016	6	10	7	4	3	0	0	0	0
115802	ELEVIHCR	ELEVIHSR	e-136	AT1G29910/AT1G29920/AT1G29930/AT2G05100/AT2G05070/AT2G34430/AT2G34420/AT3G27690	RecName: Full=Chlorophyll a-b binding protein 36, chloroplastic; AltName: Full=LHCII type I CAB-36; Short=LHCP; Flags: Precursor	133	0.11	528.3	45	2	none	0.042	5	5	5	0	0	0	0	0	0
115802	IYPGGAFDPLGLADDPEAFAELK	VAGNGPLGEAEDLLYPGGSFDPLGLATDPEAFAELK	e-136	AT1G29910/AT1G29920/AT1G29930	RecName: Full=Chlorophyll a-b binding protein 36, chloroplastic; AltName: Full=LHCII type I CAB-36; Short=LHCP; Flags: Precursor	432	0.26	802.7	82	3	none	0.0000051	9	10	5	8	6	1	1	2	1
115802	NGVKFGEAVWFK	NGVKFGEAVWFK	e-136	AT1G29910/AT1G29920/AT1G29930/AT2G05100/AT2G05070/AT2G34430/AT2G34420/AT3G27690	RecName: Full=Chlorophyll a-b binding protein 36, chloroplastic; AltName: Full=LHCII type I CAB-36; Short=LHCP; Flags: Precursor	432	0.26	691.3	58	2	none	0.0019	6	7	7	3	2	0	0	0	0
115802	NRELEVIHCR	NRELEVIHSR	e-136	AT1G29910/AT1G29920/AT1G29930/AT2G05100/AT2G05070/AT2G34430/AT2G34420/AT3G27690	RecName: Full=Chlorophyll a-b binding protein 36, chloroplastic; AltName: Full=LHCII type I CAB-36; Short=LHCP; Flags: Precursor	432	0.26	442.6	58	3	none	0.0035	9	6	6	5	5	3	3	1	1
115802	SAPQSIWYGEDRPK	STPQSIWYGPDRPK	e-136	AT2G05100/AT2G05070/AT3G27690	RecName: Full=Chlorophyll a-b binding protein 36, chloroplastic; AltName: Full=LHCII type I CAB-36; Short=LHCP; Flags: Precursor	216	0.15	545.3	57	3	none	0.0022	7	4	2	0	0	8	4	0	0
115802	VGGGPLGEGLDK	IGGGPLGEGLDPLYPGGAFDPLNLAEDPEAFSELK	e-136	AT2G05100/AT2G05070/AT3G27690	RecName: Full=Chlorophyll a-b binding protein 36, chloroplastic; AltName: Full=LHCII type I CAB-36; Short=LHCP; Flags: Precursor	432	0.26	549.8	81	2	none	0.000011	7	9	8	3	1	0	0	0	0
115813	FAMLGAAGAIAPEILGK	FAMLGAAGAIAPEILGK	e-122	AT1G61520	RecName: Full=Chlorophyll a-b binding protein 8, chloroplastic; AltName: Full=LHCI type III CAB-8; Flags: Precursor	125	0.1	823.4	109	2	Oxidation (M)	0.000000016	7	11	9	3	3	0	0	0	0
115825	AKPASSGSPWYGPDR	TVAKPKGPSGSPWYGSDR	e-132	AT1G29910/AT1G29920/AT1G29930/AT2G34420	RecName: Full=Chlorophyll a-b binding protein 3C, chloroplastic; AltName: Full=LHCII type I CAB-3C; Short=LHCP; Flags: Precursor	154	0.11	788.4	56	2	none	0.0029	6	8	5	0	0	0	0	0	0
115834	KSWIPAVK	KSWIPAVK	e-112	AT1G15820	RecName: Full=Chlorophyll a-b binding protein CP24 10B, chloroplastic; Short=CAB-10B; Short=LHCP; Flags: Precursor	81	0.1	464.8	34	2	none	0.96	5	6	4	3	2	0	0	0	0
115834	TAENFANFTGEQGYPGGK	TAENFANYTGDQGYPGGR	e-112	AT1G15820	RecName: Full=Chlorophyll a-b binding protein CP24 10B, chloroplastic; Short=CAB-10B; Short=LHCP; Flags: Precursor	84	0.1	944.4	70	2	none	0.00011	8	12	12	4	4	0	0	0	0
116314	GPIQISHNYNYGPCGR	GPIQLSWNYNYGPAGR	e-122	AT1G02360	RecName: Full=Endochitinase A; Short=CHN-A; Flags: Precursor	289	0.18	916.9	76	2	none	0.000026	7	9	9	1	1	0	0	0	0
116314	RYCSILGVSPGDNLDCGNQR	IGFYQRYCNIFGVNPGGNLDCYNQR	e-122	AT3G12500	RecName: Full=Endochitinase A; Short=CHN-A; Flags: Precursor	289	0.18	761	80	3	none	0.000008	10	11	11	7	7	4	2	4	2
116314	SFGNGLLVDTM	SFGGGFLVDR	e-122	AT5G55430	RecName: Full=Endochitinase A; Short=CHN-A; Flags: Precursor	289	0.18	585.3	69	2	Oxidation (M)	0.00017	5	6	5	9	9	0	0	0	0
116314	YCSILGVSPGDNLDCGNQR	YCNIFGVNPGGNLDCYNQR	e-122	AT3G12500	RecName: Full=Endochitinase A; Short=CHN-A; Flags: Precursor	119	0.1	1063	67	2	none	0.00019	7	9	4	1	1	0	0	0	0
119008	SFINPIIEFLAR	VIQQEHYSYKDPIIEFLACVFVNYDFDGAQK	2e-88	AT3G57290	RecName: Full=Glucan endo-1,3-beta-glucosidase; AltName: Full=(1-&gt;3)-beta-glucan endohydrolase; Short=(1-&gt;3)-beta-glucanase; AltName: Full=Beta-1,3-endoglucanase; Flags: Precursor	91	0.03	710.5	91	2	none	0.00000098	8	9	9	9	6	0	0	0	0
119012	AKYQLNFN	QSKYEVNFN	4e-92	AT3G57260	RecName: Full=Glucan endo-1,3-beta-glucosidase, acidic isoform GI9; AltName: Full=(1-&gt;3)-beta-glucan endohydrolase; Short=(1-&gt;3)-beta-glucanase; AltName: Full=Beta-1,3-endoglucanase; AltName: Full=PR-2B; AltName: Full=PR-36; Flags: Precursor	149	0.1	499.2	45	2	none	0.049	5	6	6	5	3	0	0	0	0
119905	LYSIASSAIGDFGDSK	LYSIASSAIGDFGDSK	e-168	AT5G66190	RecName: Full=Ferredoxin--NADP reductase, leaf isozyme, chloroplastic; Short=FNR; Flags: Precursor	137	0.07	815.9	117	2	none	0.0000000024	8	13	13	3	2	0	0	0	0
120661	TFAEEVNAAFR	TFAEEVNAAFR	e-169	AT1G12900/AT3G26650	RecName: Full=Glyceraldehyde-3-phosphate dehydrogenase A, chloroplastic; AltName: Full=NADP-dependent glyceraldehydephosphate dehydrogenase subunit A; Flags: Precursor	74	0.12	627.9	74	2	none	0.00018	6	6	5	2	2	0	0	0	0
121530	AIALTVDTPR	AIALTVDTPR	0.0	AT3G14420/AT3G14415/AT4G18360	RecName: Full=Peroxisomal (S)-2-hydroxy-acid oxidase; AltName: Full=Glycolate oxidase; Short=GOX; AltName: Full=Short chain alpha-hydroxy acid oxidase	77	0.05	528.8	49	2	none	0.086	7	6	5	2	1	0	0	0	0
121530	IPVFLDGGVR	IPVFLDGGVR	0.0	AT3G14420/AT4G18360	RecName: Full=Peroxisomal (S)-2-hydroxy-acid oxidase; AltName: Full=Glycolate oxidase; Short=GOX; AltName: Full=Short chain alpha-hydroxy acid oxidase	38	0.02	536.9	38	2	none	0.27	4	5	5	0	0	0	0	0	0
121631	AVDVTGPDGAAVQGGR	AIEVSGPDGAPVQGNSGGGGSSGGR	6e-26	AT2G21060	RecName: Full=Glycine-rich protein 2	111	0.07	735.3	111	2	none	0.0000000091	8	11	10	6	1	0	0	0	0
121974	AGLQFPVGR	AGLQFPVGR	9e-38	AT1G51060/AT1G08880/AT1G54690/AT1G52740/AT3G20670/AT4G27230/AT5G54640/AT5G27670/AT5G59870	RecName: Full=Histone H2A.2.1	35	0.05	472.8	35	2	none	0.6	6	3	3	5	5	0	0	0	0
121982	HLLLAVR	HLLLAIR	3e-38	AT5G59870	RecName: Full=Histone H2A.2.2	46	0.04	411.3	46	2	none	0.044	7	5	5	3	3	0	0	0	0
125579	ANDFDLMYEQVK	ANDFDLMYEQVK	0.0	AT1G32060	RecName: Full=Phosphoribulokinase, chloroplastic; Short=PRKase; Short=PRK; AltName: Full=Phosphopentokinase; Flags: Precursor	65	0.02	736.8	65	2	none	0.00042	8	7	7	3	1	0	0	0	0
131015	CPDAYSYPQDDPTSLFTCPSGTNYR	CPDAYSYPQDDPTSTFTCTNTNYR	3e-86	AT4G11650	RecName: Full=Pathogenesis-related protein R major form; AltName: Full=Thaumatin-like protein E22; Flags: Precursor	146	0.23	971.5	84	3	none	0.0000021	6	9	6	11	5	1	1	3	1
131015	CTAPINEQCPAQLK	TGDCGSNAVECAGLGAAPPVTLAEFTLGTGGDDFYDVSLVDGYNIPMIVEVAGGSGQCASTGCTTDLNIQCPAELR	3e-86	AT4G38660	RecName: Full=Pathogenesis-related protein R major form; AltName: Full=Thaumatin-like protein E22; Flags: Precursor	223	0.2	815.5	40	2	none	0.12	3	8	5	0	0	0	0	0	0
131015	TNEYCCTNGPGSCGPTDLSR	APGGCNNPCTVFQTNQYCCTNGQGSCSDTEYSR	3e-86	AT4G11650	RecName: Full=Pathogenesis-related protein R major form; AltName: Full=Thaumatin-like protein E22; Flags: Precursor	223	0.2	1123.6	110	2	none	0.0000000081	7	13	7	3	2	0	0	0	0
131015	TQGGCNNPCTVIK	APGGCNNPCTVFQTNQYCCTNGQGSCSDTEYSR	3e-86	AT4G11650	RecName: Full=Pathogenesis-related protein R major form; AltName: Full=Thaumatin-like protein E22; Flags: Precursor	101	0.14	724.8	84	2	none	0.0000059	5	9	6	0	0	0	0	0	0
131017	QLNSGQSWSINVNPGTVQAR	LDAGQSWRLDVAAGTK	1e-84	AT4G11650	RecName: Full=Pathogenesis-related protein R minor form; Short=PR-R; AltName: Full=PROB12; AltName: Full=Thaumatin-like protein E2; Flags: Precursor	200	0.14	1078.5	129	2	none	0.0000000001	7	15	15	3	1	0	0	0	0
131017	TNCNFDGSGR	TNCNFDSSGR	1e-84	AT4G11650	RecName: Full=Pathogenesis-related protein R minor form; Short=PR-R; AltName: Full=PROB12; AltName: Full=Thaumatin-like protein E2; Flags: Precursor	281	0.25	564.2	57	2	none	0.0025	5	7	7	3	2	0	0	0	0
131134	FPCDGPGR	FPCDGPGR	0.0	ATCG00350	RecName: Full=Photosystem I P700 chlorophyll a apoprotein A1; Short=PsaA; Short=PSI-A	143	0.02	453.3	56	2	none	0.0048	5	7	7	3	3	0	0	0	0
131166	EGVGQNFR	EGVGLNMR	5e-78	AT1G03130/AT4G02770	RecName: Full=Photosystem I reaction center subunit II, chloroplastic; AltName: Full=Photosystem I 20 kDa subunit; Short=PSI-D; Flags: Precursor	246	0.24	453.8	34	2	none	0.63	5	5	5	0	0	0	0	0	0
131166	KEQCLALGTR	KEQCLALGTR	5e-78	AT1G03130/AT4G02770	RecName: Full=Photosystem I reaction center subunit II, chloroplastic; AltName: Full=Photosystem I 20 kDa subunit; Short=PSI-D; Flags: Precursor	246	0.24	588.3	46	2	none	0.22	6	7	7	2	2	0	0	0	0
131166	VFPNGEVQYLHPK	VFPNGEVQYLHPK	5e-78	AT1G03130/AT4G02770	RecName: Full=Photosystem I reaction center subunit II, chloroplastic; AltName: Full=Photosystem I 20 kDa subunit; Short=PSI-D; Flags: Precursor	246	0.24	764.4	57	2	none	0.0025	5	10	10	0	0	0	0	0	0
131167	DGVYPEKVNAGR	DGVYPEKANPGR	2e-80	AT1G03130/AT4G02770	RecName: Full=Photosystem I reaction center subunit II, chloroplastic; AltName: Full=Photosystem I 20 kDa subunit; Short=PSI-D; Flags: Precursor	261	0.28	652.9	62	2	none	0.00083	7	7	7	1	1	0	0	0	0
131167	EQCLALGTR	EQCLALGTR	2e-80	AT1G03130/AT4G02770	RecName: Full=Photosystem I reaction center subunit II, chloroplastic; AltName: Full=Photosystem I 20 kDa subunit; Short=PSI-D; Flags: Precursor	261	0.28	524.3	36	2	none	0.45	4	6	4	2	2	0	0	0	0
131194	AKEYVSLLK	AKEYVSLLK	6e-53	AT1G55670	RecName: Full=Photosystem I reaction center subunit V, chloroplastic; AltName: Full=PSI-G; AltName: Full=Photosystem I 9 kDa protein; Flags: Precursor	71	0.1	525.9	41	2	none	0.12	5	6	6	5	2	0	0	0	0
131194	EYVSLLK	EYVSLLK	6e-53	AT1G55670	RecName: Full=Photosystem I reaction center subunit V, chloroplastic; AltName: Full=PSI-G; AltName: Full=Photosystem I 9 kDa protein; Flags: Precursor	82	0.05	426.3	48	2	none	0.02	5	5	5	0	0	0	0	0	0
131194	FVFFNFQR	FVFFNFQR	6e-53	AT1G55670	RecName: Full=Photosystem I reaction center subunit V, chloroplastic; AltName: Full=PSI-G; AltName: Full=Photosystem I 9 kDa protein; Flags: Precursor	71	0.1	552.8	29	2	none	2011-09-01	6	6	6	3	2	0	0	0	0
131199	FFETFAAPFTK	FFETFAAPFTK	6e-49	AT1G52230/AT3G16140	RecName: Full=Photosystem I reaction center subunit VI, chloroplastic; Short=PSI-H; AltName: Full=Light-harvesting complex I 11 kDa protein; Flags: Precursor	68	0.07	653.4	68	2	none	0.00021	7	8	8	5	4	0	0	0	0
131241	VLNTWADIINR	VINTWADIINR	0.0	ATCG00020	RecName: Full=Photosystem Q(B) protein; AltName: Full=32 kDa thylakoid membrane protein; AltName: Full=Photosystem II protein D1; Flags: Precursor	81	0.03	657.8	81	2	none	0.000011	6	8	8	0	0	0	0	0	0
131305	QGIPLITGR	QGIPLITGR	1e-41	ATCG00580	RecName: Full=Cytochrome b559 subunit alpha; AltName: Full=PSII reaction center subunit V	49	0.1	477.8	49	2	none	0.015	5	6	6	1	1	0	0	0	0
131305	SFADIITSIR	SFADIITSIR	1e-41	ATCG00580	RecName: Full=Cytochrome b559 subunit alpha; AltName: Full=PSII reaction center subunit V	114	0.22	561.8	73	2	none	0.00008	8	8	8	6	6	0	0	0	0
131385	RLTFDEIQSK	RLTYDEIQSK	e-157	AT3G50820/AT5G66570	RecName: Full=Oxygen-evolving enhancer protein 1, chloroplastic; Short=OEE1; AltName: Full=33 kDa subunit of oxygen evolving system of photosystem II; AltName: Full=OEC 33 kDa subunit; AltName: Full=33 kDa thylakoid membrane protein; Flags: Precurso	130	0.12	618.9	30	2	none	2011-04-01	5	2	2	6	5	0	0	0	0
131921	FLFCAEAIFK	FLFCAEAIYK	0.0	ATCG00490	RecName: Full=Ribulose bisphosphate carboxylase large chain; Short=RuBisCO large subunit	375	0.14	623.3	58	2	none	0.0033	7	8	8	3	1	0	0	0	0
132079	AYPQAWVR	EYPNAFIR	5e-74	AT1G67090	RecName: Full=Ribulose bisphosphate carboxylase small chain 1, chloroplastic; Short=RuBisCO small subunit 1; AltName: Full=LESS 17; Flags: Precursor	98	0.08	495.8	45	2	none	0.053	5	5	5	5	4	0	0	0	0
132079	IIGFDNVR	IIGFDNTR	5e-74	AT1G67090/AT5G38430/AT5G38420/AT5G38410	RecName: Full=Ribulose bisphosphate carboxylase small chain 1, chloroplastic; Short=RuBisCO small subunit 1; AltName: Full=LESS 17; Flags: Precursor	107	0.12	467.3	59	2	none	0.0024	5	7	7	4	2	0	0	0	0
132080	AYPQAWIR	EYPGAFIR	5e-74	AT5G38430/AT5G38420/AT5G38410	RecName: Full=Ribulose bisphosphate carboxylase small chain S41, chloroplastic; Short=RuBisCO small subunit S41; Flags: Precursor	211	0.2	502.8	42	2	none	0.11	6	6	6	4	3	0	0	0	0
132080	KAYPQAWIR	KEYPGAFIR	5e-74	AT5G38430/AT5G38420/AT5G38410	RecName: Full=Ribulose bisphosphate carboxylase small chain S41, chloroplastic; Short=RuBisCO small subunit S41; Flags: Precursor	146	0.12	566.8	55	2	none	0.0047	5	8	8	4	2	0	0	0	0
132080	LPMFGCTDATQVLAEVEEAK	LPLFGCTDSAQVLKEVEECK	5e-74	AT1G67090/AT5G38430/AT5G38420/AT5G38410	RecName: Full=Ribulose bisphosphate carboxylase small chain S41, chloroplastic; Short=RuBisCO small subunit S41; Flags: Precursor	308	0.32	1105.1	88	2	none	0.0000013	8	12	6	2	1	0	0	0	0
132095	KAYPQAWVR	KEYPGAFIR	5e-74	AT5G38430/AT5G38420/AT5G38410	RecName: Full=Ribulose bisphosphate carboxylase small chain 2A, chloroplastic; Short=RuBisCO small subunit 2A; AltName: Full=LESS 5; Flags: Precursor	256	0.31	559.8	53	2	none	0.0081	6	6	6	3	2	0	0	0	0
132095	QVQCISFIAYKPEGY	QVQCISFIAYKPPSFTG	5e-74	AT1G67090	RecName: Full=Ribulose bisphosphate carboxylase small chain 2A, chloroplastic; Short=RuBisCO small subunit 2A; AltName: Full=LESS 5; Flags: Precursor	256	0.31	902	77	2	none	0.00002	7	10	10	5	4	0	0	0	0
132118	LPMFGCTDATQVLAEVEEAKK	LPLFGCTDSAQVLKEVEECKK	5e-74	AT1G67090/AT5G38430/AT5G38420/AT5G38410	RecName: Full=Ribulose bisphosphate carboxylase small chain 8B, chloroplastic; Short=RuBisCO small subunit 8B; Flags: Precursor	187	0.23	779.8	87	3	none	0.0000015	6	12	12	8	6	7	2	2	1
132270	DASIQVVSAIR	QVSAQAISAAQIAPIVAR	4e-20	AT3G05500	RecName: Full=Rubber elongation factor protein; Short=REF; AltName: Allergen=Hev b 1	68	0.07	579.9	68	2	none	0.00072	6	9	9	4	3	0	0	0	0
132270	SGPLQPGVDIIEGPVK	SGPLKPGVESVEGAVK	4e-20	AT3G05500	RecName: Full=Rubber elongation factor protein; Short=REF; AltName: Allergen=Hev b 1	87	0.19	803.4	54	2	none	0.0049	3	9	5	6	2	0	0	0	0
132270	SLASSLPGQTK	ALASEVR	4e-20	AT3G05500	RecName: Full=Rubber elongation factor protein; Short=REF; AltName: Allergen=Hev b 1	87	0.19	544.9	33	2	none	0.76	5	5	5	3	3	0	0	0	0
133248	LFVGNLPYDVDSEGLAR	LFVGNLAYDVNSQALAMLFEQAGTVEIAEVIYNR	e-110	AT4G24770	RecName: Full=31 kDa ribonucleoprotein, chloroplastic; Flags: Precursor	82	0.05	932.9	82	2	none	0.0000063	6	9	7	2	2	0	0	0	0
135398	AVFVDLEPTVIDEVR	AVFVDLEPTVIDEVR	0.0	AT1G04820/AT1G50010/AT4G14960/AT5G19770/AT5G19780	RecName: Full=Tubulin alpha-1 chain; AltName: Full=Alpha-1-tubulin	46	0.03	851.5	46	2	none	0.027	6	8	4	4	3	0	0	0	0
137460	FEDPAEGEDVLVGK	FEDPAEGEDTLVEK	0.0	AT1G78900	RecName: Full=V-type proton ATPase catalytic subunit A; Short=V-ATPase subunit A; AltName: Full=Vacuolar proton pump subunit alpha; AltName: Full=V-ATPase 69 kDa subunit	154	0.04	752.9	76	2	none	0.00003	7	7	5	8	3	0	0	0	0
137460	LGDLFYR	LGDLFYR	0.0	AT1G78900	RecName: Full=V-type proton ATPase catalytic subunit A; Short=V-ATPase subunit A; AltName: Full=Vacuolar proton pump subunit alpha; AltName: Full=V-ATPase 69 kDa subunit	174	0.04	442.3	51	2	none	0.0096	8	6	6	3	2	0	0	0	0
139698	YGWTAFCGPVGPR	YGWTAFCGPAGPR	1e-61	AT3G04720	RecName: Full=Wound-induced protein WIN1; Flags: Precursor	65	0.06	734.3	65	2	none	0.00071	7	8	6	2	1	0	0	0	0
170243	DISLPYALFTAPNVVVQDGSLGYR	DISLSYALFTSPSVVVWDGSR	e-110	AT4G16260	beta(1,3)-glucanase regulator [Nicotiana plumbaginifolia]	485	0.24	865.7	82	3	none	0.000005	4	11	10	2	1	2	1	1	1
170243	LYDPNQAALQALR	LYDPNQAALNALR	e-110	AT4G16260	beta(1,3)-glucanase regulator [Nicotiana plumbaginifolia]	485	0.24	736.9	78	2	none	0.000023	8	9	5	5	2	0	0	0	0
170243	NAISSAGLQNNIK	NVYDALRGANLQDR	e-110	AT4G16260	beta(1,3)-glucanase regulator [Nicotiana plumbaginifolia]	485	0.24	665.4	92	2	none	0.00000081	9	10	10	5	2	0	0	0	0
170243	NLFDAMLDAVYAALSR	SYQNLFDAMLDAMYSALEK	e-110	AT3G57270	beta(1,3)-glucanase regulator [Nicotiana plumbaginifolia]	485	0.24	893.6	103	2	Oxidation (M)	0.00000018	9	13	13	5	1	0	0	0	0
170243	YIAVGNEVSPVTGTSSLTR	YIAVGNEVSPSNGGDVVLPAMR	e-110	AT4G16260	beta(1,3)-glucanase regulator [Nicotiana plumbaginifolia]	114	0.05	976.1	114	2	none	0.0000000063	6	14	7	10	3	0	0	0	0
170386	DAGVIAGLNVAR	DAGVIAGLNVAR	0.0	AT5G42020/AT5G28540	glucose-regulated protein 78 [Solanum lycopersicum]	326	0.17	578.3	92	2	none	0.00000081	10	5	3	9	5	0	0	0	0
218290	ETWPELIGVPAK	WICNALEHGVSELHLHLMHESWPWLFSIPSK	0.000000000007	AT3G44060	genetic tumor-related proteinase inhibitor I precursor [Nicotiana glauca x Nicotiana langsdorffii]	86	0.13	670.3	49	2	none	0.017	5	9	9	4	3	0	0	0	0
223866	DDENVNSQPFMR	DDENVNSQPFMR	0.0	AT2G07732/ATCG00490/ATMG00280	carboxylase oxygenase L,RBP	430	0.19	726.3	71	2	none	0.00021	6	7	6	4	2	0	0	0	0
223866	MSGGDHIHSGTVVGK	LSGGDHIHAGTVVGK	0.0	ATCG00490	carboxylase oxygenase L,RBP	430	0.19	741.4	45	2	none	0.063	6	6	4	7	5	0	0	0	0
225198	EIPLPHEFILNR	EIPLPHEFILNR	0.0	ATCG00350	photosystem I P700 apoprotein A1	261	0.08	739.5	61	2	none	0.0012	4	7	5	0	0	0	0	0	0
225198	GIQITSGFFQIWR	GIQITSGFFQIWR	0.0	ATCG00350	photosystem I P700 apoprotein A1	271	0.06	776.9	64	2	none	0.00045	9	8	8	4	2	0	0	0	0
225198	YADFLTFR	YSEFLTFR	0.0	ATCG00350	photosystem I P700 apoprotein A1	271	0.06	516.8	60	2	none	0.0019	8	7	7	6	6	0	0	0	0
225198	YNDLLDR	YNDLLDR	0.0	ATCG00350	photosystem I P700 apoprotein A1	271	0.06	454.7	62	2	none	0.001	8	6	6	3	2	0	0	0	0
225461	FSQGIAQDPTTR	FSQGLAQDPTTR	0.0	ATCG00340	gene psaA2	73	0.01	660.8	73	2	none	0.000063	6	8	8	5	3	0	0	0	0
225461	FSQGIAQDPTTRR	FSQGLAQDPTTR	0.0	ATCG00340	gene psaA2	292	0.06	492.9	50	3	none	0.013	7	3	2	4	2	8	8	1	1
228410	APGVQTPVIVR	APGVQTPVIVR	0.0	AT1G20620/AT4G35090	catalase	53	0.05	569	44	2	none	0.2	3	6	5	2	2	0	0	0	0
230922	KYETLSYLPDLSQEQLLSEVEYLLK	FETLSYLPDLSDVELAKEVDYLLR	2e-55	AT5G38420/AT5G38410	Chain S, Crystal Structure Of The Unactivated Form Of Ribulose-1,5- Bisphosphate Carboxylase(Slash)oxygenase From Tobacco Refined At 2.0-Angstroms Resolution	67	0.31	1001.3	63	3	none	0.00043	8	8	8	3	1	0	0	0	0
231070	LPMFGCTDATQVLAEVGEAK	LPLFGCTDSAQVLKEVEECK	5e-74	AT1G67090/AT5G38430/AT5G38420/AT5G38410	Chain S, A Crystal Form Of Ribulose-1,5-Bisphosphate Carboxylase(Slash)oxygenase From Nicotiana Tabacum In The Activated State	312	0.47	1077	91	2	Oxidation (M)	0.0000006	7	12	6	0	0	0	0	0	0
231070	SPGYYDGR	EHGNSPGYYDGR	5e-74	AT1G67090	Chain S, A Crystal Form Of Ribulose-1,5-Bisphosphate Carboxylase(Slash)oxygenase From Nicotiana Tabacum In The Activated State	353	0.68	457.7	32	2	none	2011-03-01	5	5	5	3	2	0	0	0	0
231610	VALVVVTGDR	VALVVVTGDR	e-150	AT4G04640	RecName: Full=ATP synthase gamma chain, chloroplastic; AltName: Full=F-ATPase gamma subunit; Flags: Precursor	157	0.09	515	45	2	none	0.088	6	6	6	5	5	0	0	0	0
231687	IFAYADTQR	VFSYADTQR	0.0	AT4G35090	RecName: Full=Catalase isozyme 1	33	0.01	542.8	33	2	none	0.7	8	5	5	3	3	0	0	0	0
234774	DISGLTPCK	AFSAAVALSSILLSAPMPAVADISGLTPCK	8.0	AT1G31330	PS I complex subunit 7 [cucumbers, Peptide Chloroplast Partial, 26 aa]	86	0.46	495.8	55	2	none	0.006	6	5	5	5	2	0	0	0	0
266567	EIEAIGGNVTASASR	EIEAIGGNTSASASR	2.4e-158	AT1G51980/AT3G16480	RecName: Full=Mitochondrial-processing peptidase subunit alpha; AltName: Full=Alpha-MPP; AltName: Full=Ubiquinol-cytochrome-c reductase subunit II; Flags: Precursor	255	0.1	737.8	79	2	none	0.000017	7	11	11	6	3	0	0	0	0
266567	LNSTVLEEFVAENYTAPR	LNGELLEEFMTENFTAAR	2.4e-158	AT1G51980	RecName: Full=Mitochondrial-processing peptidase subunit alpha; AltName: Full=Alpha-MPP; AltName: Full=Ubiquinol-cytochrome-c reductase subunit II; Flags: Precursor	255	0.1	1027	85	2	none	0.0000025	8	9	6	2	2	0	0	0	0
266567	SAILMNLESR	SAILMNLESR	2.4e-158	AT3G16480	RecName: Full=Mitochondrial-processing peptidase subunit alpha; AltName: Full=Alpha-MPP; AltName: Full=Ubiquinol-cytochrome-c reductase subunit II; Flags: Precursor	255	0.1	575.3	60	2	Oxidation (M)	0.0017	7	7	7	3	2	0	0	0	0
266893	VPLILGVWGGK	VPLILGIWGGK	0.0	AT2G39730	RecName: Full=Ribulose bisphosphate carboxylase/oxygenase activase, chloroplastic; Short=RuBisCO activase; Short=RA; Flags: Precursor	33	0.02	569.9	33	2	none	0.67	5	6	4	2	1	0	0	0	0
296473	LYNANGIRR	QNNIRR	0.00000002	AT4G16260	acidic beta-1,3-glucanase [Nicotiana tabacum]	102	0.3	538.8	66	2	none	0.00037	5	8	8	1	1	0	0	0	0
349144	FLFCAEALMK	FLFCAEAIYK	0.0	ATCG00490	ribulose-1,5-bisphosphate carboxylase/oxygenase large subunit [Solanum lycopersicum]	505	0.19	623.3	71	2	Oxidation (M)	0.00017	7	8	8	3	1	0	0	0	0
349144	GGLDFTK	GGLDFTK	0.0	ATCG00490	ribulose-1,5-bisphosphate carboxylase/oxygenase large subunit [Solanum lycopersicum]	624	0.25	369.2	37	2	none	0.53	6	4	3	5	5	0	0	0	0
401249	DALGNDVIASEWLK	DALGNDVVAAEWLK	4e-80	AT4G03280	RecName: Full=Cytochrome b6-f complex iron-sulfur subunit 2, chloroplastic; AltName: Full=Rieske iron-sulfur protein 2; Short=RISP 2; Short=ISP 2; AltName: Full=Plastohydroquinone:plastocyanin oxidoreductase iron-sulfur protein 2; Flags: Precursor	130	0.14	766	88	2	none	0.0000022	7	9	9	5	2	0	0	0	0
403023	RAPIDSTQLK	RAPIDSNLLK	e-174	AT5G46110		54	0.08	564.8	54	2	none	0.0054	5	3	2	7	6	0	0	0	0
436478	GPVLLEDYHLIEK	GPVLLEDYHLIEK	0.0	AT1G20620	salicylic acid binding catalase [Nicotiana tabacum]	70	0.02	763.4	70	2	none	0.00013	8	8	8	3	3	0	0	0	0
445613	VEPYVTYGYPNLK	VEPYVTYGYPNLK	e-121	AT2G44120/AT3G13580	ribosomal protein L7	149	0.14	771.9	39	2	none	0.14	7	7	6	4	3	0	0	0	0
445628	GLVQDFSDDQQDITR	GLAYDTSDDQQDITR	0.0	AT2G39730	RuBisCO activase	87	0.04	868.9	87	2	none	0.000002	8	9	5	3	2	0	0	0	0
461595	AEISAALNK	AEIAAALNK	2e-57	AT4G32260	RecName: Full=ATP synthase subunit b', chloroplastic; AltName: Full=ATPase subunit II; AltName: Full=ATP synthase F(0) sector subunit b'; Flags: Precursor	37	0.04	458.8	37	2	none	0.35	5	6	6	2	1	0	0	0	0
462013	VFISDEFDELLPK	VFISDEFDELLPK	0.0	AT4G24190	RecName: Full=Endoplasmin homolog; AltName: Full=Glucose-regulated protein 94 homolog; Short=GRP-94 homolog; Flags: Precursor	307	0.08	776.4	61	2	none	0.001	7	10	10	5	3	0	0	0	0
469070	NITVNEAQSR	SITVNEAQSR	2e-35	AT2G21660	RNA-binding glycine-rich protein-1a [Nicotiana sylvestris]	58	0.06	566.3	58	2	none	0.0027	6	7	7	2	1	0	0	0	0
469072	DAIEGMNGQDLDGR	DAIEGMNGQDLDGR	5e-35	AT2G21660	RNA-binding gricine-rich protein-1c [Nicotiana sylvestris]	212	0.24	753.9	67	2	Oxidation (M)	0.00025	6	8	4	3	1	0	0	0	0
469072	GFGFVTFGDEK	GFGFVTFK	5e-35	AT2G21660/AT4G39260	RNA-binding gricine-rich protein-1c [Nicotiana sylvestris]	145	0.21	602.3	51	2	none	0.012	5	6	4	3	1	0	0	0	0
469072	TLGEAFSQYGEVLESK	ALETAFAQYGDVIDSK	5e-35	AT2G21660	RNA-binding gricine-rich protein-1c [Nicotiana sylvestris]	212	0.24	879.6	90	2	none	0.0000013	7	10	6	3	3	0	0	0	0
475600	LLGKFDLSGIPPAPR	LLGKFDLNGIPPAPR	0.0	AT5G28540	BiP isoform B [Glycine max]	898	0.22	791	36	2	none	0.34	3	6	4	2	1	0	0	0	0
548601	FSQGLAQDPTTR	FSQGLAQDPTTR	0.0	ATCG00340	gene psaA2	73	0.01	660.8	73	2	none	0.000063	6	8	8	5	3	0	0	0	0
548608	VINTWADIINR	VINTWADIINR	0.0	ATCG00020	RecName: Full=Photosystem Q(B) protein; AltName: Full=32 kDa thylakoid membrane protein; AltName: Full=Photosystem II protein D1; Flags: Precursor	83	0.04	657.9	83	2	none	0.0000066	6	8	8	5	2	0	0	0	0
552890	GHYNNATAGTCEEMIKR	GHYLNATAGTCEEMIK	0.0	ATCG00490/ATMG00280	ribulose 1,5-bisphosphate carboxylase [Sparganium americanum]	190	0.08	651.4	49	3	none	0.012	4	7	6	3	2	3	2	0	0
563329	AMGIMNSFINDIFEK	AMGIMNSFINDIFEK	8e-39	AT1G07790/AT2G37470/AT2G28720/AT3G46030/AT3G45980/AT3G53650/AT5G02570/AT5G22880/AT5G59910	histone 2B [Asparagus officinalis]	93	0.15	881.4	77	2	2 Oxidation (M)	0.000021	8	9	4	3	1	0	0	0	0
563487	VPGYGVITNIINGGLECGMGR	LPGYGVITNIINGGLECGR	6e-73	AT3G12500	chitinase [Hordeum vulgare subsp. vulgare]	49	0.08	1097.2	49	2	Oxidation (M)	0.041	4	9	7	1	1	0	0	0	0
575349	LAMLAFLGFIVQHNVVGK	LAMLAFLGFVVQHNVTGK	e-101	AT3G47470	light-harvesting chlorophyll a /b binding protein [Nicotiana tabacum]	123	0.15	658.4	68	3	Oxidation (M)	0.00017	2	7	5	4	2	3	1	0	0
575349	NPGSVNQDPIFK	NPGSVNQDPIFK	e-101	AT3G47470	light-harvesting chlorophyll a /b binding protein [Nicotiana tabacum]	68	0.06	658.4	68	2	none	0.00022	5	8	7	3	2	0	0	0	0
585876	LTPDYDALDVANK	LTPDYDALDVANK	1e-38	AT2G39460/AT3G55280	RecName: Full=60S ribosomal protein L23a; AltName: Full=L25	64	0.08	717.9	64	2	none	0.00052	7	9	9	2	2	0	0	0	0
586102	ETQPLGTAAQTDK	QPIGTSAQTDK	e-141	AT1G01620	RecName: Full=Probable aquaporin PIP-type pTOM75; AltName: Full=Ripening-associated membrane protein; Short=RAMP	40	0.04	680.3	40	2	none	0.13	4	6	5	0	0	0	0	0	0
688429	SGMCGHYTQVVWR	ANYNYDTNTCNGVCGHYTQVVWR	3e-32	AT2G14580	tumor-related protein [Nicotiana glauca x Nicotiana langsdorffii]	41	0.1	790.8	41	2	none	0.1	7	6	4	4	3	0	0	0	0
729617	EVEAICNPIITAVYQR	EVEAVCNPIITAVYQR	2.6e-294	AT5G42020/AT5G28540	RecName: Full=Luminal-binding protein 1; Short=BiP 1; AltName: Full=78 kDa glucose-regulated protein homolog 1; Short=GRP-78-1	601	0.34	938.5	116	2	none	0.0000000029	9	12	12	3	3	0	0	0	0
729617	SGGAPGGGSSEEEEDGHDEL	SGGAPGGAGGESSTEEEDESHDEL	2.6e-294	AT5G28540	RecName: Full=Luminal-binding protein 1; Short=BiP 1; AltName: Full=78 kDa glucose-regulated protein homolog 1; Short=GRP-78-1	519	0.35	958.3	70	2	none	0.00014	2	13	9	2	1	0	0	0	0
729620	EVEAVCNPIITAVYQK	EVEAVCNPIITAVYQR	2.6e-294	AT5G42020/AT5G28540	RecName: Full=Luminal-binding protein 4; Short=BiP 4; AltName: Full=78 kDa glucose-regulated protein homolog 4; Short=GRP-78-4; Flags: Precursor	1505	0.36	917.4	98	2	none	0.00000018	8	11	6	2	1	0	0	0	0
729620	IFSPEEISAMILTK	VFSPEEISAMILTK	2.6e-294	AT5G42020/AT5G28540	RecName: Full=Luminal-binding protein 4; Short=BiP 4; AltName: Full=78 kDa glucose-regulated protein homolog 4; Short=GRP-78-4; Flags: Precursor	1366	0.31	790	112	2	none	0.0000000078	6	12	12	5	3	0	0	0	0
729620	NSLETYVYNMR	NALETYVYNMK	2.6e-294	AT5G42020/AT5G28540	RecName: Full=Luminal-binding protein 4; Short=BiP 4; AltName: Full=78 kDa glucose-regulated protein homolog 4; Short=GRP-78-4; Flags: Precursor	77	0.01	695.3	77	2	none	0.000025	7	8	8	4	2	0	0	0	0
729620	SGGAPGGESGASEDDDHDEL	SGGAPGGAGGESSTEEEDESHDEL	2.6e-294	AT5G28540	RecName: Full=Luminal-binding protein 4; Short=BiP 4; AltName: Full=78 kDa glucose-regulated protein homolog 4; Short=GRP-78-4; Flags: Precursor	1505	0.36	951.3	58	2	none	0.002	7	11	4	0	0	0	0	0	0
729623	DGKPYIQVK	DGKPYIQVK	2.6e-294	AT1G09080/AT5G42020/AT5G28540	RecName: Full=Luminal-binding protein 5; Short=BiP 5; AltName: Full=78 kDa glucose-regulated protein homolog 5; Short=GRP-78-5; Flags: Precursor	1722	0.36	349.9	38	3	none	0.33	5	6	6	3	2	3	3	0	0
729623	DYFDGKEPNK	DFFEGKEPNK	2.6e-294	AT5G42020/AT5G28540	RecName: Full=Luminal-binding protein 5; Short=BiP 5; AltName: Full=78 kDa glucose-regulated protein homolog 5; Short=GRP-78-5; Flags: Precursor	1722	0.36	606.7	50	2	none	0.017	5	5	3	7	4	0	0	0	0
729623	EAEEFAEEDKK	EAEEFAEEDKK	2.6e-294	AT5G42020/AT5G28540	RecName: Full=Luminal-binding protein 5; Short=BiP 5; AltName: Full=78 kDa glucose-regulated protein homolog 5; Short=GRP-78-5; Flags: Precursor	1722	0.36	662.8	51	2	none	0.012	4	7	7	2	2	0	0	0	0
729623	EALEWLDDNQSAEK	EALEWLDENQNSEK	2.6e-294	AT5G42020/AT5G28540	RecName: Full=Luminal-binding protein 5; Short=BiP 5; AltName: Full=78 kDa glucose-regulated protein homolog 5; Short=GRP-78-5; Flags: Precursor	1722	0.36	824.5	78	2	none	0.00002	7	8	8	9	6	0	0	0	0
729623	EALEWLDDNQSAEKEDYDEK	EALEWLDENQNSEKEEYDEK	2.6e-294	AT5G42020/AT5G28540	RecName: Full=Luminal-binding protein 5; Short=BiP 5; AltName: Full=78 kDa glucose-regulated protein homolog 5; Short=GRP-78-5; Flags: Precursor	1874	0.43	809.7	77	3	none	0.000014	6	9	6	3	2	7	5	2	1
729623	EVEAVCNPIITAVYQR	EVEAVCNPIITAVYQR	2.6e-294	AT5G42020/AT5G28540	RecName: Full=Luminal-binding protein 5; Short=BiP 5; AltName: Full=78 kDa glucose-regulated protein homolog 5; Short=GRP-78-5; Flags: Precursor	1874	0.43	931.5	115	2	none	0.000000003	9	12	12	3	3	0	0	0	0
729623	FDLTGIAPAPR	FDLTGILPAPR	2.6e-294	AT1G09080	RecName: Full=Luminal-binding protein 5; Short=BiP 5; AltName: Full=78 kDa glucose-regulated protein homolog 5; Short=GRP-78-5; Flags: Precursor	1874	0.43	579.3	85	2	none	0.0000046	7	9	9	6	3	0	0	0	0
729623	FEELNNDLFR	FEELNNDLFR	2.6e-294	AT5G42020/AT5G28540	RecName: Full=Luminal-binding protein 5; Short=BiP 5; AltName: Full=78 kDa glucose-regulated protein homolog 5; Short=GRP-78-5; Flags: Precursor	766	0.24	648.8	74	2	none	0.000055	8	7	7	2	1	0	0	0	0
729623	GVNPDEAVAYGAAVQGGILSGEGGDETK	GVNPDEAVAYGAAVQGGILSGEGGDETK	2.6e-294	AT5G42020/AT5G28540	RecName: Full=Luminal-binding protein 5; Short=BiP 5; AltName: Full=78 kDa glucose-regulated protein homolog 5; Short=GRP-78-5; Flags: Precursor	1874	0.43	1331.1	115	2	none	0.0000000022	10	16	14	11	6	0	0	0	0
729623	IINEPTAAAIAYGLDKK	IINEPTAAAIAYGLDKK	2.6e-294	AT1G16030/AT1G56410/AT3G12580/AT3G09440/AT5G02490/AT5G02500/AT5G42020/AT5G28540	RecName: Full=Luminal-binding protein 5; Short=BiP 5; AltName: Full=78 kDa glucose-regulated protein homolog 5; Short=GRP-78-5; Flags: Precursor	1874	0.43	894.5	90	2	none	0.0000012	7	11	7	3	1	0	0	0	0
729623	IKDAVVTVPAYFNDAQR	IKDAVVTVPAYFNDAQR	2.6e-294	AT5G42020/AT5G28540	RecName: Full=Luminal-binding protein 5; Short=BiP 5; AltName: Full=78 kDa glucose-regulated protein homolog 5; Short=GRP-78-5; Flags: Precursor	541	0.16	636.4	56	3	none	0.0023	8	8	8	4	2	1	1	0	0
729623	ITPSWVAFTDGER	ITPSWVAFTDTER	2.6e-294	AT1G09080	RecName: Full=Luminal-binding protein 5; Short=BiP 5; AltName: Full=78 kDa glucose-regulated protein homolog 5; Short=GRP-78-5; Flags: Precursor	1874	0.43	739.9	94	2	none	0.00000046	8	10	10	2	2	0	0	0	0
729623	KLVPYEIVNK	KLVPYQIVNK	2.6e-294	AT5G42020/AT5G28540	RecName: Full=Luminal-binding protein 5; Short=BiP 5; AltName: Full=78 kDa glucose-regulated protein homolog 5; Short=GRP-78-5; Flags: Precursor	1722	0.36	601.9	45	2	none	0.049	6	5	4	6	4	0	0	0	0
729623	LKEVEAVCNPIITAVYQR	LKEVEAVCNPIITAVYQR	2.6e-294	AT5G42020/AT5G28540	RecName: Full=Luminal-binding protein 5; Short=BiP 5; AltName: Full=78 kDa glucose-regulated protein homolog 5; Short=GRP-78-5; Flags: Precursor	1874	0.43	701.8	63	3	none	0.00048	8	7	6	5	3	1	1	0	0
729623	LSQEEIER	LSQEEIDR	2.6e-294	AT5G42020/AT5G28540	RecName: Full=Luminal-binding protein 5; Short=BiP 5; AltName: Full=78 kDa glucose-regulated protein homolog 5; Short=GRP-78-5; Flags: Precursor	1874	0.43	502.3	73	2	none	0.00008	6	7	7	2	1	0	0	0	0
729623	LVPYEIVNK	LVPYQIVNK	2.6e-294	AT5G42020/AT5G28540	RecName: Full=Luminal-binding protein 5; Short=BiP 5; AltName: Full=78 kDa glucose-regulated protein homolog 5; Short=GRP-78-5; Flags: Precursor	1874	0.43	537.8	44	2	none	0.056	6	6	6	5	4	0	0	0	0
729623	MKETAEAYLGK	MKETAEAYLGK	2.6e-294	AT4G37910/AT5G42020/AT5G09590/AT5G28540	RecName: Full=Luminal-binding protein 5; Short=BiP 5; AltName: Full=78 kDa glucose-regulated protein homolog 5; Short=GRP-78-5; Flags: Precursor	1722	0.36	620.8	74	2	none	0.000054	8	9	9	6	3	0	0	0	0
729623	NQIDEIVLVGGSTR	SQIDEIVLVGGSTR	2.6e-294	AT5G42020/AT5G28540	RecName: Full=Luminal-binding protein 5; Short=BiP 5; AltName: Full=78 kDa glucose-regulated protein homolog 5; Short=GRP-78-5; Flags: Precursor	1722	0.36	750.9	110	2	none	0.000000012	7	11	11	8	5	0	0	0	0
729623	SGGAPGGASEESNEDDDSHDEL	SGGAPGAGGESSTEEEDESHDEL	2.6e-294	AT5G42020	RecName: Full=Luminal-binding protein 5; Short=BiP 5; AltName: Full=78 kDa glucose-regulated protein homolog 5; Short=GRP-78-5; Flags: Precursor	1874	0.43	1087.8	90	2	none	0.0000017	7	14	9	5	4	0	0	0	0
729623	TIFDVKR	TVFDVKR	2.6e-294	AT5G42020/AT5G28540	RecName: Full=Luminal-binding protein 5; Short=BiP 5; AltName: Full=78 kDa glucose-regulated protein homolog 5; Short=GRP-78-5; Flags: Precursor	390	0.12	439.8	47	2	none	0.039	6	6	6	2	1	0	0	0	0
729623	VEIESLFDGVDFSEPLTR	VEIESLFDGVDFSEPLTR	2.6e-294	AT1G09080/AT5G28540	RecName: Full=Luminal-binding protein 5; Short=BiP 5; AltName: Full=78 kDa glucose-regulated protein homolog 5; Short=GRP-78-5; Flags: Precursor	263	0.11	1027.1	104	2	none	0.000000034	10	10	10	13	12	0	0	0	0
729623	VFSPEEISAMILTK	VFSPEEISAMILTK	2.6e-294	AT5G42020/AT5G28540	RecName: Full=Luminal-binding protein 5; Short=BiP 5; AltName: Full=78 kDa glucose-regulated protein homolog 5; Short=GRP-78-5; Flags: Precursor	1874	0.43	783	92	2	none	0.00000073	5	10	6	5	3	0	0	0	0
742345	DFPLSGYVEVR	DLPLSGYVQVR	0.0	ATMG00070	NADH dehydrogenase:SUBUNIT=9	46	0.05	641.4	46	2	none	0.035	5	6	4	1	1	0	0	0	0
871489	NALGISSDALLESR	ALGISSDALLESQFTHK	3e-56	AT5G52390	PAR-1c [Nicotiana tabacum]	112	0.07	723.4	112	2	none	0.0000000086	9	11	11	6	3	0	0	0	0
899344	LLIQDYPYAVDGLK	DYPYAVDGLEVWYAIESWVR	0.0	AT1G55020	lipoxygenase [Nicotiana tabacum]	64	0.01	804.5	64	2	none	0.00044	6	9	7	7	3	0	0	0	0
912496	LTYYTPKYETK	LTYYTPEYETK	0.0	ATCG00490	ribulose-1,5-bisphosphate carboxylase/oxygenase large subunit [Avicennia germinans]	141	0.06	703.9	38	2	none	0.25	5	5	5	6	4	0	0	0	0
945190	DYLNAHNAAR	AQDSQQDYVNAHNQAR	0.000003	AT2G14580	Tom P14c=pathogenesis-related PR-1 protein {internal fragment} [Lycopersicon esculentum=tomatoes, Mill. cv Baby, Phytophthora infestans-infected, leaves, Peptide Partial, 36 aa, segment 1 of 3]	135	0.61	572.8	56	2	none	0.004	5	6	3	5	4	0	0	0	0
945190	QVGVGPMTWDNR	GAVGVGPMQWDER	0.000003	AT2G14610	Tom P14c=pathogenesis-related PR-1 protein {internal fragment} [Lycopersicon esculentum=tomatoes, Mill. cv Baby, Phytophthora infestans-infected, leaves, Peptide Partial, 36 aa, segment 1 of 3]	135	0.61	680.4	79	2	none	0.000016	6	9	9	2	1	0	0	0	0
951449	VLEYVNQLCEK	ILNYVNELCER	0.0	AT1G11910	aspartic protease precursor [Solanum lycopersicum]	66	0.02	697.9	66	2	none	0.00029	9	8	8	4	1	0	0	0	0
1050489	DDENVNSQPFFR	DDENVNSQPFMR	0.0	AT2G07732/ATCG00490/ATMG00280	ribulose-1,5-bisphosphate carboxylase [Hydnophytum formicarum]	351	0.11	734.2	67	2	none	0.00054	5	7	6	8	7	0	0	0	0
1050489	GGLDFTKDDENVNSQPFFR	GGLDFTKDDENVNSQPFMR	0.0	ATCG00490	ribulose-1,5-bisphosphate carboxylase [Hydnophytum formicarum]	409	0.16	729.3	45	3	none	0.07	4	4	4	8	5	2	1	4	2
1050534	WSPEIAAACEVWK	WSPELAAACEVWK	0.0	ATCG00490	ribulose-1,5-bisphosphate carboxylase [Ixora coccinea]	455	0.17	773.9	95	2	none	0.00000057	8	10	10	5	5	0	0	0	0
1050534	WSPENAAACEVWK	WSPELAAACEVWK	0.0	ATCG00490	ribulose-1,5-bisphosphate carboxylase [Ixora coccinea]	514	0.19	774.3	32	2	none	0.78	5	7	7	0	0	0	0	0	0
1168738	EAVNVSLGNLLTYPFVR	EAVNVSLANLLTYPFVR	e-121	AT3G01500/AT5G14740	CA1 (CARBONIC ANHYDRASE 1)	38	0.08	946.5	38	2	none	0.17	6	9	9	2	2	0	0	0	0
1172555	SLFTVSGEVDTK	SFFTISGEVDTK	e-105	AT3G01280	RecName: Full=Mitochondrial outer membrane protein porin of 34 kDa; AltName: Full=Voltage-dependent anion-selective channel protein; Short=VDAC; AltName: Full=POM 34	197	0.15	641.8	47	2	none	0.026	4	6	4	3	1	0	0	0	0
1172664	GFSWPVAAYR	GFIWPVAAYR	2e-69	AT1G31330	RecName: Full=Photosystem I reaction center subunit III, chloroplastic; AltName: Full=Light-harvesting complex I 17 kDa protein; AltName: Full=PSI-F; Flags: Precursor	116	0.09	577.3	46	2	none	0.038	5	7	4	3	2	0	0	0	0
1172664	LYAPDSAPALAIK	LYAPESAPALALNAQIEK	2e-69	AT1G31330	RecName: Full=Photosystem I reaction center subunit III, chloroplastic; AltName: Full=Light-harvesting complex I 17 kDa protein; AltName: Full=PSI-F; Flags: Precursor	116	0.09	665.4	71	2	none	0.00012	6	10	10	7	3	0	0	0	0
1174867	AVVYAISPFQQK	AVVYALSPFQQK	5e-30	AT3G10860/AT5G05370	RecName: Full=Cytochrome b-c1 complex subunit 8; AltName: Full=Ubiquinol-cytochrome c reductase complex ubiquinone-binding protein QP-C; AltName: Full=Ubiquinol-cytochrome c reductase complex 8.2 kDa protein; AltName: Full=Complex III subunit VII; A	30	0.16	675.9	30	2	none	2011-04-01	7	6	5	4	2	0	0	0	0
1217601	AAKPPPIGPK	AKPPPIGPK	3e-25	AT2G20260	PSI-E subunit of photosystem I [Nicotiana sylvestris]	211	0.25	325.9	45	3	none	0.066	6	6	6	2	2	3	3	3	3
1217601	GVGSVVAVDQDPNTR	NVGSVVAVDQDPK	3e-25	AT2G20260/AT4G28750	PSI-E subunit of photosystem I [Nicotiana sylvestris]	211	0.25	757.4	87	2	none	0.0000025	8	9	8	4	2	0	0	0	0
1237250	FGSFPVVVGSSVEMAK	LGFVDVVVAASK	e-108	AT5G07990	cytochrome P450 [Nicotiana tabacum]	40	0.16	828.9	40	2	Oxidation (M)	0.12	4	9	5	2	1	0	0	0	0
1292972	VTPQPGVPPEEAGAAVAAMSSTGTWTTVWTDGLTSLDR	VTPQPGVPPEEAGAAVAAESSTGTWTTVWTDGLTSLDR	0.0	ATCG00490	ribulose-1,5-bisphosphate carboxylase/oxygenase large subunit [Centella erecta]	427	0.21	1286.2	52	3	none	0.0025	6	10	7	3	2	3	1	0	0
1296807	FSVAFWHTFR	FSVAFWHTFR	0.0	AT5G57655	xylose isomerase family protein	37	0.16	649.3	37	2	none	0.84	6	6	5	2	1	0	0	0	0
1296807	NWPWEDGTNSLAMAK	YWPWEDGTNSVSMAK	0.0	AT5G57655	xylose isomerase [Arabidopsis thaliana]	58	0.16	868.4	58	2	Oxidation (M)	0.0016	4	9	5	2	2	0	0	0	0
1346172	MKETAEAFLGK	MKETAEAFLGK	0.0	AT1G09080	RecName: Full=Luminal-binding protein; Short=BiP; AltName: Full=78 kDa glucose-regulated protein homolog; Short=GRP-78; Flags: Precursor	1345	0.3	620.8	79	2	Oxidation (M)	0.000019	7	9	9	3	2	0	0	0	0
1346172	VEIESLFDGTDFSEPLTR	VEIESLFDGVDFSEPLTRAR	0.0	AT1G09080/AT5G28540	RecName: Full=Luminal-binding protein; Short=BiP; AltName: Full=78 kDa glucose-regulated protein homolog; Short=GRP-78; Flags: Precursor	640	0.18	1027.9	88	2	none	0.0000015	9	11	11	11	6	0	0	0	0
1350625	NAGADLVGGEDLIEQIK	SAGADIVGSDDLIEQIK	3e-76	AT3G63490	RecName: Full=50S ribosomal protein L1, chloroplastic; AltName: Full=CL1; Flags: Precursor	42	0.08	871.4	42	2	none	0.079	7	8	4	2	1	0	0	0	0
1350664	SLEGLQTNVQR	SLEGLQTNVQR	2e-75	AT3G49010	RecName: Full=60S ribosomal protein L13; AltName: Full=Clone 6.2.1 protein	61	0.05	622.8	61	2	none	0.0012	5	7	4	0	0	0	0	0	0
1352794	EIVFNFAAVDVLDK	EITFNFPTIDK	0.0	ATCG00490	RecName: Full=Ribulose bisphosphate carboxylase large chain; Short=RuBisCO large subunit; Flags: Precursor	481	0.16	790.5	105	2	none	0.000000035	7	11	11	4	2	0	0	0	0
1352794	FLFCAEALFK	FLFCAEAIYK	0.0	ATCG00490	RecName: Full=Ribulose bisphosphate carboxylase large chain; Short=RuBisCO large subunit; Flags: Precursor	481	0.16	623.3	58	2	none	0.0033	7	8	8	3	1	0	0	0	0
1352794	GGLDFTKDDENVNSQPFMR	GGLDFTKDDENVNSQPFMR	0.0	ATCG00490	RecName: Full=Ribulose bisphosphate carboxylase large chain; Short=RuBisCO large subunit; Flags: Precursor	776	0.27	1085.6	57	2	none	0.0041	6	8	4	2	1	0	0	0	0
1352794	LTYYTPEYQTK	LTYYTPEYETK	0.0	ATCG00490	RecName: Full=Ribulose bisphosphate carboxylase large chain; Short=RuBisCO large subunit; Flags: Precursor	273	0.12	703.9	36	2	none	0.32	4	7	6	6	4	0	0	0	0
1352794	NEGRDLAQEGNQIIR	NEGRDLAVEGNEIIR	0.0	ATCG00490	RecName: Full=Ribulose bisphosphate carboxylase large chain; Short=RuBisCO large subunit; Flags: Precursor	572	0.24	571.7	59	3	none	0.0015	7	7	4	3	3	1	1	1	1
1352794	VALEACVK	VALEACVQAR	0.0	ATCG00490	RecName: Full=Ribulose bisphosphate carboxylase large chain; Short=RuBisCO large subunit; Flags: Precursor	747	0.29	445.3	59	2	none	0.0026	5	7	7	6	6	0	0	0	0
1363358	LVDIGTVTAQQAK	LVDIGTVTAQQAK	0.0	ATMG00510	NADH2 dehydrogenase (ubiquinone) (EC 1.6.5.3) chain 7 - wood tobacco mitochondrion	84	0.03	672.4	84	2	none	0.0000055	7	10	10	7	3	0	0	0	0
1703374	QDLPNAMNAAEITDK	QDLPNAMNAAEITDK	e-100	AT1G70490/AT1G23490/AT1G10630/AT2G47170/AT3G62290/AT5G14670	RecName: Full=ADP-ribosylation factor 1	51	0.08	815.9	51	2	none	0.0089	3	11	11	1	1	0	0	0	0
1706554	IYYPDKNIFK	CDTLSQQLFYPQKPLFK	6e-88	AT3G18090/AT3G23780	RecName: Full=Glucan endo-1,3-beta-glucosidase, acidic isoform GL161; AltName: Full=(1-&gt;3)-beta-glucan endohydrolase; Short=(1-&gt;3)-beta-glucanase; AltName: Full=Beta-1,3-endoglucanase; Flags: Precursor	192	0.1	650.9	34	2	none	0.57	3	6	4	3	2	0	0	0	0
1706554	NVYNALAAAGLQDMIK	NVYDALRGANLQDR	6e-88	AT4G16260	RecName: Full=Glucan endo-1,3-beta-glucosidase, acidic isoform GL161; AltName: Full=(1-&gt;3)-beta-glucan endohydrolase; Short=(1-&gt;3)-beta-glucanase; AltName: Full=Beta-1,3-endoglucanase; Flags: Precursor	192	0.1	854.4	94	2	Oxidation (M)	0.00000047	7	12	12	9	7	0	0	0	0
1708314	ADLVNNLGTIAR	ADLVNNLGTIAR	0.0	AT5G52640/AT5G56030/AT5G56000/AT5G56010	RecName: Full=Heat shock protein 83	218	0.04	628.9	52	2	none	0.0085	5	7	4	3	2	0	0	0	0
1762939	EFVQLFFK	EFGQLFSK	1e-39	AT4G14420	ORF; able to induce HR-like lesions [Nicotiana tabacum]	39	0.05	529.3	39	2	none	0.22	4	5	5	2	2	0	0	0	0
1770182	TMQGPPHGIQVER	TFQGPPHGIQVER	0.0	ATCG00490	ribulose-1,5-bisphosphate carboxylase [Coprosma pumila]	370	0.18	733.3	99	2	Oxidation (M)	0.00000031	7	10	10	7	6	0	0	0	0
1770216	DDGLLLHIHR	DNGLLLHIHR	0.0	ATCG00490	ribulose-1,5-bisphosphate carboxylase, large subunit [Didymosalpinx norae]	527	0.17	396.9	47	3	none	0.03	7	5	5	1	1	6	3	0	0
1771096	DITIGFVDLLR	ESTLGFVDLLR	0.0	ATCG00490	ribulose-1,5-bisphosphate carboxylase, large subunit [Kailarsenia ochreata]	593	0.19	631.5	94	2	none	0.0000011	8	8	8	9	9	0	0	0	0
2052383	LLSGYVNQK	LLSGYVNQK	0.0	AT1G08450	calreticulin [Arabidopsis thaliana]	49	0.16	511.3	49	2	none	0.029	6	6	6	2	2	0	0	0	0
2226370	DEQAMRDAIEGMNGQDLDGR	DEKAMKDAIEGMNGQDLDGR	2e-35	AT2G21660	RNA-binding protein [Nicotiana glutinosa]	157	0.19	746.3	64	3	Oxidation (M)	0.0018	7	8	4	0	0	0	0	0	0
2266664	WDEGYDVTAR	WDQGYDVTAR	4e-49	AT2G15220/AT2G15130	hypothetical protein [Hordeum vulgare]	32	0.04	606.3	32	2	none	0.86	5	6	6	2	2	0	0	0	0
2467253	YGGDEVDLR	YEGDEVNMTLAK	e-112	AT1G35720	annexin [Nicotiana tabacum]	138	0.1	512.2	83	2	none	0.000018	8	8	8	4	3	0	0	0	0
2493132	GYPGYMYTDLATIYER	GYPGYMYTDLATIYER	0.0	AT1G76030/AT1G20260/AT4G38510	RecName: Full=V-type proton ATPase subunit B 2; Short=V-ATPase subunit B 2; AltName: Full=Vacuolar proton pump subunit B 2	64	0.19	965	64	2	Oxidation (M)	0.0019	5	9	9	3	2	0	0	0	0
2493132	QIYPPINVLPSLSR	QIYPPINVLPSLSR	0.0	AT1G76030/AT1G20260/AT4G38510	RecName: Full=V-type proton ATPase subunit B 2; Short=V-ATPase subunit B 2; AltName: Full=Vacuolar proton pump subunit B 2	67	0.19	799.1	67	2	none	0.0003	6	8	8	3	2	0	0	0	0
2499535	AGGIFLPLVK	AGGIFLPLVK	0.0	AT5G12860	RecName: Full=2-oxoglutarate/malate translocator, chloroplastic; Flags: Precursor	65	0.04	507.8	65	2	none	0.00044	8	8	6	6	4	0	0	0	0
2501578	NMDDDEVFTFAK	NMDDDEVFTFAK	e-155	AT5G01410	RecName: Full=Probable pyridoxal biosynthesis protein PDX1; AltName: Full=Ethylene-inducible protein HEVER	68	0.03	724.3	68	2	Oxidation (M)	0.00024	7	7	5	1	1	0	0	0	0
2541876	DPLSIVQQTAQK	TVSFDTEDTTAENDNLWNDLTEFYACDYHEVSSHDGAMVPLSIVYSRAQK	e-136	AT5G66960	CND41, chloroplast nucleoid DNA binding protein [Nicotiana tabacum]	97	0.02	664.4	97	2	none	0.00000028	8	9	9	9	9	0	0	0	0
2541876	TAGLIGLGRDPLSIVQQTAQK	FTLTNSDVFDGVYFGCGENNQGLFTGVAGLLGLGRDKLSFPSQTATAYNK	e-136	AT5G10770	CND41, chloroplast nucleoid DNA binding protein [Nicotiana tabacum]	63	0.04	722.9	63	3	none	0.00061	4	6	6	4	2	5	1	3	1
2597910	DDFVEKDR	DDYVEKDR	0.0	ATCG00490	ribulose 1,5-bisphosphate carboxylase [Hebenstretia dentata]	698	0.25	512.2	49	2	none	0.042	7	6	6	4	4	0	0	0	0
2632088	AEIVELITK	AEIGDLITQLESK	2e-86	AT4G22240	Plastid-lipid-Associated Protein [Nicotiana tabacum]	236	0.17	508.3	60	2	none	0.0018	6	5	5	4	3	0	0	0	0
2632088	GLVNSVQDTASSVAK	GLLTSVQDTASSVAR	2e-86	AT4G22240/AT4G04020	Plastid-lipid-Associated Protein [Nicotiana tabacum]	204	0.17	738.4	83	2	none	0.0000075	7	9	6	1	1	0	0	0	0
2632088	QLVDSFYGTNR	SLVDSLYGTDR	2e-86	AT4G22240	Plastid-lipid-Associated Protein [Nicotiana tabacum]	204	0.17	650.3	52	2	none	0.0086	6	8	8	4	2	0	0	0	0
2687477	AIRLEDLR	ALAALRLEDLR	0.0	ATCG00490	ribulose-1,5-bisphosphate carboxylase/oxygenase large subunit [Eschscholzia californica]	390	0.19	493.3	54	2	none	0.011	4	2	2	5	5	0	0	0	0
2695711	DATNDFEDVGHSDSAR	DATNDFEDVGHSDTAR	4e-58	AT5G53560	cytochome b5 [Olea europaea]	67	0.11	868.4	67	2	none	0.00063	4	9	8	3	1	0	0	0	0
2765356	LYPGGAFDPLGLADDPEAFAELK	VAGNGPLGEAEDLLYPGGSFDPLGLATDPEAFAELK	e-139	AT1G29910/AT1G29920/AT1G29930	chlorophyll a/b-binding protein [Beta vulgaris subsp. vulgaris]	276	0.17	802.7	82	3	none	0.0000051	9	10	5	8	6	1	1	2	1
2827084	IQNAGTEVVEAK	IQNGGTEVVEAK	e-152	AT2G22780/AT5G09660	malate dehydrogenase precursor [Medicago sativa]	46	0.02	629.9	46	2	none	0.041	4	8	4	5	3	0	0	0	0
2961287	DNGLNLHIHR	DNGLLLHIHR	0.0	ATCG00490	ribulose-1,5-bisphosphate carboxylase [Chomelia sp. Bremer et al. 3354]	529	0.16	396.9	47	3	none	0.03	5	5	5	0	0	4	3	0	0
2961315	GGLDFTKDDENVNSKPFMR	GGLDFTKDDENVNSQPFMR	0.0	ATCG00490	ribulose-1,5-bisphosphate carboxylase [Spigelia anthelmia]	594	0.18	1085.6	57	2	none	0.0041	6	8	4	2	1	0	0	0	0
2982297	QGDFLLNR	QGDFLLNR	e-114	AT4G24820	KIAA0107-like protein [Picea mariana]	40	0.03	481.8	40	2	none	0.54	4	5	5	0	0	0	0	0	0
3021483	SMGIMNSFINDIFEK	AMGIMNSFINDIFEK	6e-39	AT1G07790/AT2G37470/AT2G28720/AT3G46030/AT3G45980/AT3G53650/AT5G02570/AT5G22880/AT5G59910	histone H2B-2 [Solanum lycopersicum]	93	0.17	881.4	77	2	Oxidation (M)	0.000021	8	9	4	3	1	0	0	0	0
3256066	DDLFNINANIVK	DDLFNINANIVK	0.0	AT3G47520	chloroplast NAD-MDH [Arabidopsis thaliana]	41	0.02	688.4	41	2	none	0.1	6	6	4	1	1	0	0	0	0
3273598	AVDSIVPIGR	AVDSLVPIGR	0.0	AT2G07698/ATMG01190	ATP synthase alpha chain, mitochondrial, putative	39	0.16	513.9	39	2	none	0.18	5	5	5	4	2	0	0	0	0
3298474	AADVGADLVGK	AADVGADLVGK	0.0	AT1G15690	AVP1 (vacuolar-type H+-pumping pyrophosphatase 1); ATPase	59	0.08	508.3	59	2	none	0.0023	8	8	8	4	3	0	0	0	0
3298474	TDALDAAGNTTAAIGK	TDALDAAGNTTAAIGK	0.0	AT1G15690	AVP1 (vacuolar-type H+-pumping pyrophosphatase 1); ATPase	88	0.08	745.4	88	2	none	0.0000018	7	10	10	6	2	0	0	0	0
3318611	SISSGFGVLLK	SISSGFGILLK	e-149	AT5G14040	mitochondrial phosphate transporter [Glycine max]	85	0.05	554.3	54	2	none	0.0056	7	8	8	3	2	0	0	0	0
3318611	VQTQPGFAR	VQTQPGFAR	e-149	AT3G48850/AT5G14040	mitochondrial phosphate transporter [Glycine max]	77	0.05	502.3	31	2	none	2011-02-01	5	6	6	4	3	0	0	0	0
3395595	IANNLPSDQDVIK	MTTLFLLIALFITTILNPTSGESVGVCYGMMGNNLPSQSDTIALFR	2e-81	AT4G16260	glucan endo-1,3-beta-D-glucosidase [Solanum tuberosum]	121	0.07	714	58	2	none	0.002	4	9	5	4	2	0	0	0	0
3395595	IYYPDTNVFNALK	LYDPNQAALNALR	2e-81	AT4G16260	glucan endo-1,3-beta-D-glucosidase [Solanum tuberosum]	136	0.07	779.4	83	2	none	0.0000058	7	10	10	3	2	0	0	0	0
3417451	APVSSSPWYGPDR	TVAKPKGPSGSPWYGSDR	e-114	AT1G29910/AT1G29920/AT1G29930/AT2G34420	light-harvesting chlorophyll a/b-binding protein of photosystem II [Cryptomeria japonica]	167	0.09	709.9	54	2	none	0.0057	7	6	4	2	2	0	0	0	0
3676296	IINVIGEPIDER	IMNVLGEPIDER	0.0	AT5G08670/AT5G08680/AT5G08690	mitochondrial ATPase beta subunit [Nicotiana sylvestris]	34	0.02	684.3	34	2	none	0.49	5	6	4	3	2	0	0	0	0
3790355	SFGAFGTTGDTNTR	SFPGFGTTGDTATR	1e-99	AT3G12500	chitinase 134 [Nicotiana tabacum]	82	0.05	716.3	82	2	none	0.0000095	6	10	9	5	3	0	0	0	0
3850926	IVGEEHYETAKR	IVGEEHYETAQQVK	0.0	ATCG00480	ATP synthase beta subunit [Isopogon buxifolius]	283	0.13	716.3	42	2	none	0.089	6	6	5	0	0	0	0	0	0
3913786	LMEYFIK	IMEYFIK	0.0	AT5G42020	RecName: Full=Luminal-binding protein; Short=BiP; AltName: Full=78 kDa glucose-regulated protein homolog; Short=GRP-78; Flags: Precursor	794	0.19	480.3	51	2	Oxidation (M)	0.016	5	6	6	4	2	0	0	0	0
3914596	QVQCISFIASKPDSF	QVQCISFIAYKPPSFTG	5e-74	AT1G67090	RecName: Full=Ribulose bisphosphate carboxylase small chain 6, chloroplastic; Short=RuBisCO small subunit 6; Flags: Precursor	196	0.21	863.9	65	2	none	0.0004	5	9	5	4	4	0	0	0	0
3980264	LLANILYSYR	LLANMLYSYR	e-104	AT1G13060/AT3G26340	20S proteasome beta subunit [Cicer arietinum]	42	0.04	613.5	42	2	none	0.11	6	7	7	0	0	0	0	0	0
4098530	FLMCAEAIFK	FLFCAEAIYK	0.0	ATCG00490	ribulose-1,5-bisphosphate carboxylase/oxygenase [Adenanthos obovatus]	91	0.04	623.3	43	2	Oxidation (M)	0.12	6	6	5	3	2	0	0	0	0
4378835	GGLDMTK	GGLDFTK	0.0	ATCG00490	ribulose-1,5-bisphosphate carboxylase/oxygenase large subunit [Irvingia malayana]	425	0.15	369.3	54	2	Oxidation (M)	0.011	8	5	5	5	5	0	0	0	0
4490967	DTDDLAAFR	DTDILAAFR	0.0	ATCG00490	ribulose-1,5-bisphosphate carboxylase/oxygenase [Periploca graeca]	39	0.01	512.4	39	2	none	0.19	4	6	5	2	2	0	0	0	0
4501883	EITALAPSTMK	EITALAPSSMK	0.0	AT1G49240/AT2G37620/AT3G46520/AT3G12110/AT3G53750/AT3G18780/AT5G09810/AT5G59370	actin, aortic smooth muscle [Homo sapiens]	287	0.18	581.3	53	2	none	0.0083	6	6	5	3	3	0	0	0	0
4501883	GYSFVTTAER	GYSFTTTAER	0.0	AT2G37620/AT3G46520/AT3G53750/AT5G59370	actin, aortic smooth muscle [Homo sapiens]	287	0.18	565.8	68	2	none	0.00027	6	8	8	3	1	0	0	0	0
4501883	HQGVMVGMGQK	HTGVMVGMGQK	0.0	AT2G37620/AT3G46520/AT3G12110/AT3G53750/AT5G09810/AT5G59370	actin, aortic smooth muscle [Homo sapiens]	287	0.18	586.3	66	2	none	0.00034	5	7	6	6	3	0	0	0	0
4501883	SYELPDGQVITIGNER	SYELPDGQVITIGGER	0.0	AT3G12110	actin, aortic smooth muscle [Homo sapiens]	287	0.18	896	65	2	none	0.00038	6	8	4	5	3	0	0	0	0
4539327	LGFLTGLVPR	LGFLTGLVPR	0.0	AT2G21410/AT4G39080	putative proton pump [Arabidopsis thaliana]	32	0.01	536.9	32	2	none	1	5	7	4	4	3	0	0	0	0
4580920	AIAGDTSGDYER	DTSGDYEDMLVALLGHGDA	e-122	AT5G65020	vacuole-associated annexin VCaB42 [Nicotiana tabacum]	100	0.07	627.8	64	2	none	0.00064	7	7	6	6	3	0	0	0	0
4580920	LLSAAIECLK	AVITCLTYPEK	e-122	AT5G65020	vacuole-associated annexin VCaB42 [Nicotiana tabacum]	139	0.1	559.3	45	2	none	0.2	6	6	6	1	1	0	0	0	0
4580920	MLLALIGHGDA	DTSGDYEDMLVALLGHGDA	e-122	AT5G65020	vacuole-associated annexin VCaB42 [Nicotiana tabacum]	100	0.07	555.9	36	2	none	0.32	8	5	5	4	3	0	0	0	0
4731153	INPTTSGSGVSTIEK	TNPTTSNPEVSIR	0.0	ATCG00480	ATP synthase beta subunit [Dillenia retusa]	411	0.19	745.9	66	2	none	0.00035	6	10	10	4	1	0	0	0	0
4827251	ATPDQVADYTLK	ATPEQVASYTLK	0.0	AT2G21330	plastidic aldolase NPALDP1 [Nicotiana paniculata]	123	0.06	661.3	40	2	none	0.13	5	7	5	1	1	0	0	0	0
4960154	MFYGPGGPYALFAGK	MFYGPGGPYALFAGK	e-102	AT3G48890/AT5G52240	putative progesterone-binding protein homolog [Arabidopsis thaliana]	65	0.05	796.4	65	2	Oxidation (M)	0.00035	9	8	6	3	2	0	0	0	0
5001575	TVLIMEIINNIAK	TVLIMELINNIAK	0.0	ATCG00480	ATP synthase beta subunit [Caulophyllum thalictroides]	454	0.27	744.5	73	2	Oxidation (M)	0.000092	5	9	6	7	5	0	0	0	0
5031145	VVDLIAPYR	VVDLLAPYR	0.0	ATCG00480	ATP synthase beta subunit [Tetracentron sinense]	428	0.18	523.4	52	2	none	0.012	5	6	6	2	1	0	0	0	0
5031145	VVDLIAPYRR	VVDLLAPYRR	0.0	ATCG00480	ATP synthase beta subunit [Tetracentron sinense]	470	0.25	401.3	46	3	none	0.041	7	2	1	2	2	6	6	0	0
5360263	FLDYCNSLR	FLDYCNGLR	3e-81	AT2G15220	NtPRp27 [Nicotiana tabacum]	55	0.03	594.3	55	2	none	0.015	6	8	8	4	2	0	0	0	0
5360263	WDQGYDVTAR	WDQGYDVTAR	3e-81	AT2G15220/AT2G15130	NtPRp27 [Nicotiana tabacum]	123	0.07	605.8	81	2	none	0.000013	6	9	9	3	2	0	0	0	0
5902456	AYFQAALDFR	AYDFVSQEIR	2e-67	ATCG00270	RNase NGR3 [Nicotiana glutinosa]	105	0.07	601.4	65	2	none	0.00052	10	7	7	7	5	0	0	0	0
5902456	NWPSLACPSSDGVR	SWPTLACPSGSGEAFWEHEWEK	2e-67	AT2G02990	RNase NGR3 [Nicotiana glutinosa]	113	0.1	773.3	49	2	none	0.016	5	7	6	2	2	0	0	0	0
5902456	SNLLENLK	TNLLGALTK	2e-67	AT2G02990	RNase NGR3 [Nicotiana glutinosa]	105	0.07	465.8	39	2	none	0.28	6	6	6	5	4	0	0	0	0
6015058	IGGIGTVPVGR	IGGIGTVPVGR	0.0	AT1G07920/AT1G07930/AT1G07940/AT5G60390	elongation factor 1-alpha / EF-1-alpha	74	0.16	513.4	74	2	none	0.000053	6	10	10	5	4	0	0	0	0
6048277	DGSTTFNSATVAAVGEK	NVVDGSTTFHSATVAAVGER	e-126	AT1G53830/AT3G14310	pectin methylesterase [Nicotiana tabacum]	249	0.2	827.9	80	2	none	0.000012	9	10	10	2	1	0	0	0	0
6048277	DITFQNTAGAAK	DITFQNTAGPSK	e-126	AT1G53830/AT3G14310	pectin methylesterase [Nicotiana tabacum]	206	0.14	618.9	70	2	none	0.00013	4	8	7	3	1	0	0	0	0
6048277	VGSDLSAFYR	VGSDFSAFYNCDMLAYQDTLYVHSNR	e-126	AT3G14310	pectin methylesterase [Nicotiana tabacum]	249	0.2	557.8	73	2	none	0.000082	6	8	5	2	2	0	0	0	0
6048277	VITSATEAQAYTPGR	VITAAAEAQK	e-126	AT3G14310	pectin methylesterase [Nicotiana tabacum]	249	0.2	782.8	34	2	none	2011-06-01	5	6	5	4	4	0	0	0	0
6093927	LTYYTPEYKTK	LTYYTPEYETK	0.0	ATCG00490	RecName: Full=Ribulose bisphosphate carboxylase large chain; Short=RuBisCO large subunit	445	0.19	703.9	52	2	none	0.0083	5	8	8	4	2	0	0	0	0
6715512	AVVQVFEGTSGIDNK	AVVQVFEGTSGIDNK	0.0	AT1G76030/AT1G20260/AT4G38510	vacuolar H+-ATPase B subunit [Nicotiana tabacum]	379	0.13	782.4	118	2	none	0.0000000019	9	12	12	6	3	0	0	0	0
6715512	DISGSSINPSER	IFNGSGKPIDNGPPILPEAYLDISGSSINPSER	0.0	AT1G76030/AT1G20260/AT4G38510	vacuolar H+-ATPase B subunit [Nicotiana tabacum]	409	0.15	631.3	83	2	none	0.000013	6	9	9	2	1	0	0	0	0
6715512	TPVSLDMLGR	TPVSLDMLGR	0.0	AT1G76030/AT1G20260/AT4G38510	vacuolar H+-ATPase B subunit [Nicotiana tabacum]	409	0.15	544.8	70	2	none	0.00018	7	7	7	4	2	0	0	0	0
6715512	TVSGVAGPLVILDK	TVSGVAGPLVILDK	0.0	AT1G76030/AT1G20260	vacuolar H+-ATPase B subunit [Nicotiana tabacum]	409	0.15	685	82	2	none	0.0000085	6	10	6	5	2	0	0	0	0
6715512	YTTVQFTGEVLK	YTTVQFTGEVLK	0.0	AT4G38510	vacuolar H+-ATPase B subunit [Nicotiana tabacum]	379	0.13	693.4	74	2	none	0.000053	6	10	10	4	2	0	0	0	0
6850878	LTEGCSFR	LTEGCSFR	3e-34	AT2G45710/AT3G61110	ribosomal protein S27 [Arabidopsis thaliana]	46	0.11	485.3	40	2	none	0.13	5	6	6	1	1	0	0	0	0
6863054	ELISNASDALDK	ELISNASDALDK	0.0	AT3G07770/AT4G24190	heat shock protein 90 [Oryza sativa]	444	0.09	638.3	78	2	none	0.000027	5	9	9	2	1	0	0	0	0
6863054	ELISNASDALDKIR	ELISNASDALDKIR	0.0	AT4G24190	heat shock protein 90 [Oryza sativa]	223	0.05	772.9	71	2	none	0.00012	5	8	4	2	1	0	0	0	0
6863054	EQLEKSPFLER	EQLEKSPFLER	0.0	AT4G24190	heat shock protein 90 [Oryza sativa]	444	0.09	688.4	48	2	none	0.022	3	6	6	0	0	0	0	0	0
6863054	LGIIEDATNR	LGIIEDAANR	0.0	AT4G24190	heat shock protein 90 [Oryza sativa]	444	0.09	551.3	75	2	none	0.000046	7	8	8	5	5	0	0	0	0
6863054	VLEINPR	VLEINPR	0.0	AT4G24190	heat shock protein 90 [Oryza sativa]	444	0.09	420.8	49	2	none	0.016	6	5	5	1	1	0	0	0	0
7240556	NDEDVNSQPFMR	DDENVNSQPFMR	0.0	AT2G07732/ATCG00490/ATMG00280	ribulose-1,5-bisphosphate carboxylase/oxygenase large subunit [Erisma floribundum]	187	0.1	734.2	44	2	Oxidation (M)	0.22	6	6	6	5	3	0	0	0	0
7260200	GHYLDATAGTCEEMIKR	GHYLNATAGTCEEMIKR	0.0	ATCG00490/ATMG00280	ribulose 1,5-bisphosphate carboxylase [Amaroria soulameoides]	404	0.15	651.3	64	3	none	0.00039	3	8	7	3	3	4	1	0	0
7514666	FDSLEQLDEFSR	FDPLEQLDEFSR	3e-39	ATCG00580	PSII cytochrome b559	64	0.04	743.3	64	2	none	0.00053	5	9	9	0	0	0	0	0	0
7524738	CESACPTDFLSVR	CESACPTDFLSVR	5e-42	ATCG01060	photosystem I subunit VII [Pinus thunbergii]	185	0.43	771.3	67	2	none	0.00026	8	8	4	4	1	0	0	0	0
7524738	IYDTCIGCTQCVR	IYDTCIGCTQCVR	5e-42	ATCG01060	photosystem I subunit VII [Pinus thunbergii]	185	0.43	823.4	90	2	none	0.0000012	9	9	5	2	1	0	0	0	0
7525032	DFGYSFPCDGPGR	DFGYSFPCDGPGR	0.0	ATCG00340	photosystem I P700 chlorophyll a apoprotein A2 [Arabidopsis thaliana]	346	0.08	737.8	64	2	none	0.00054	6	7	5	9	5	0	0	0	0
7525032	DKPVALSIVQAR	DKPVALSIVQAR	0.0	ATCG00340	photosystem I P700 chlorophyll a apoprotein A2 [Arabidopsis thaliana]	469	0.11	648.9	53	2	none	0.0061	7	8	8	3	1	0	0	0	0
7525032	FSQGLAQDPTTRR	FSQGLAQDPTTR	0.0	ATCG00340	photosystem I P700 chlorophyll a apoprotein A2 [Arabidopsis thaliana]	469	0.11	492.9	50	3	none	0.013	7	3	2	4	2	8	8	1	1
7525032	TPLANLIR	TPLANLIR	0.0	ATCG00340	photosystem I P700 chlorophyll a apoprotein A2 [Arabidopsis thaliana]	346	0.08	449.3	69	2	none	0.00015	6	7	7	4	2	0	0	0	0
7525032	TSYGFDVLLSSTSGPAFNAGR	TSYGFDVLLSSTSGPAFNAGR	0.0	ATCG00340	photosystem I P700 chlorophyll a apoprotein A2 [Arabidopsis thaliana]	469	0.11	1074	106	2	none	0.000000023	8	12	10	2	2	0	0	0	0
7706848	VGITALTMAEYFR	VGLTALTMAEYFR	0.0	ATCG00480	ATP synthase beta subunit [Amaranthus hypochondriacus]	363	0.17	744.4	74	2	Oxidation (M)	0.000067	6	9	9	5	3	0	0	0	0
7706850	GGMPNKNNAEVVK	MPNIYNALVVK	0.0	ATCG00480	ATP synthase beta subunit [Androcymbium ciliolatum]	31	0.02	679.4	33	2	none	0.62	5	4	2	7	4	0	0	0	0
7708151	VAIVYGQMNEPPGAR	VALVYGQMNEPPGAR	0.0	ATCG00480	ATP synthase beta subunit [Anthericum liliago]	344	0.16	801.4	68	2	none	0.00024	8	8	5	6	4	0	0	0	0
7798630	SFPGFGTSGDTATR	SFPGFGTTGDTATR	6e-76	AT3G12500	class I chitinase [Boechera stricta]	63	0.08	700.8	63	2	none	0.0013	6	9	5	3	1	0	0	0	0
8489788	AELALAVLYLNK	AELGLVVVYLNK	e-102	AT1G01820	unknown [Solanum lycopersicum]	133	0.11	659.5	88	2	none	0.0000092	9	9	9	8	8	0	0	0	0
8489788	FLSDGQPGTAQNVDK	FLSDGQPGTAQNVDK	e-102	AT1G01820	unknown [Solanum lycopersicum]	124	0.11	788.9	55	2	none	0.0041	5	9	6	4	1	0	0	0	0
8671350	SDPNQNTGIVIQK	TDPNQNTGIVIQK	e-126	AT3G14310	pectin methylesterase [Nicotiana tabacum]	219	0.08	707.4	50	2	none	0.015	6	7	4	3	3	0	0	0	0
8843726	VPDVYGVFQFK	VPDVYGVFQFK	0.0	AT5G66680	dolichyl-di-phosphooligosaccharide-protein glycotransferase (oligosaccharyltransferase)-like [Arabidopsis thaliana]	54	0.02	649.9	54	2	none	0.0052	6	9	9	7	5	0	0	0	0
9624495	WQDIKNPGSVNQDPIFK	WQDIKNPGSVNQDPIFK	e-101	AT3G47470	chlorophyll a/b-binding protein precursor [Hordeum vulgare]	179	0.12	662.7	55	3	none	0.0032	6	8	6	4	3	4	1	3	1
9758328	NGGIAPGGFNFDAK	NGGIAPGGFNFDAK	0.0	AT5G57655	xylose isomerase [Arabidopsis thaliana]	41	0.19	682.9	41	2	none	0.11	5	6	5	4	3	0	0	0	0
9758328	WYNAEEEILGK	WYNAEEEILGK	0.0	AT5G57655	xylose isomerase [Arabidopsis thaliana]	79	0.19	676.5	79	2	none	0.000018	7	9	9	5	3	0	0	0	0
9909899	DNGILLHIHR	DNGLLLHIHR	0.0	ATCG00490	ribulose 1,5-bisphosphate carboxylase [Polyosma cunninghamii]	560	0.17	594.4	55	2	none	0.0077	6	8	8	5	3	0	0	0	0
9998903	AMNEINAAAR	AMNEINAAAR	e-134	AT3G01290/AT5G62740	putative membrane protein [Zea mays]	86	0.06	530.8	56	2	none	0.004	7	7	7	5	4	0	0	0	0
10798640	IQLGQGSAVDVTK	IQLGQGSAASITTNMLK	e-139	AT5G19760	mitochondrial 2-oxoglutarate/malate carrier protein [Nicotiana tabacum]	199	0.08	658.3	88	2	none	0.0000022	7	9	6	7	4	0	0	0	0
10798640	IVADEGVLALWK	ISADEGVLALWK	e-139	AT5G19760	mitochondrial 2-oxoglutarate/malate carrier protein [Nicotiana tabacum]	199	0.08	657.4	111	2	none	0.00000001	10	10	10	4	2	0	0	0	0
10799830	APSNLSVLSSTLR	LNLLTSALR	2e-96	AT3G04830	O-linked GlcNAc transferase like [Nicotiana tabacum]	56	0.06	672.9	56	2	none	0.0039	5	7	5	0	0	0	0	0	0
10799830	AQGNTSAAIDWLNK	SSLAIEHLNK	2e-96	AT3G04830	O-linked GlcNAc transferase like [Nicotiana tabacum]	62	0.06	744.9	62	2	none	0.00083	5	11	11	3	2	0	0	0	0
10799832	VLEQLSGQSPVFSK	VLEQLSGQTPVFSK	2e-92	AT2G42740/AT3G58700/AT4G18730/AT5G45775	ribosomal protein L11-like [Nicotiana tabacum]	80	0.07	759.9	80	2	none	0.000015	8	9	6	5	2	0	0	0	0
10834738	AAALNIVPTSTGAAK	AAALNIVPTSTGAAK	1e-64	AT1G12900/AT1G42970/AT3G26650	chloroplast NADP-dependent glyceraldehyde 3-phosphate dehydrogenase A subunit [Cucurbita pepo]	75	0.14	692.9	42	2	none	0.082	6	6	5	7	5	0	0	0	0
10944737	ITPSWVGFTDGER	ITPSWVGFTDSER	0.0	AT5G42020/AT5G28540	putative luminal binding protein [Corylus avellana]	916	0.21	732.9	68	2	none	0.00021	6	9	9	2	1	0	0	0	0
10944737	VFSPEEISAMILIK	VFSPEEISAMILTK	0.0	AT5G42020/AT5G28540	putative luminal binding protein [Corylus avellana]	379	0.13	788.7	73	2	none	0.00026	5	9	6	3	1	0	0	0	0
10945645	MAGGDHIHSGTVVGK	LSGGDHIHAGTVVGK	0.0	ATCG00490	ribulose 1,5-bisphosphate carboxylase [Kaliphora madagascariensis]	275	0.12	741.4	45	2	Oxidation (M)	0.063	6	6	4	7	5	0	0	0	0
11022876	NLLLNEGIR	NILLNEGIR	e-169	ATCG00270	photosystem II D2 protein [Ceratophyllum demersum]	189	0.09	521.4	45	2	none	0.043	6	7	7	6	5	0	0	0	0
11023055	RAQLGEIFELDR	RAQLGEIFELDR	3e-72	ATCG00680	photosystem II CP47 protein [Trochodendron aralioides]	291	0.12	482.9	47	3	none	0.075	7	6	6	3	3	2	2	0	0
11131769	AIAEETWGK	LADETWGK	e-176	AT1G09210	RecName: Full=Calreticulin; Flags: Precursor	47	0.16	502.8	47	2	none	0.038	6	5	5	2	1	0	0	0	0
11131769	YVGVELWQVK	YVGVELWQVK	e-176	AT1G56340	RecName: Full=Calreticulin; Flags: Precursor	47	0.16	610.8	47	2	none	0.098	5	7	7	6	3	0	0	0	0
11465954	DYNPEQNEDNVLAR	DYNPEQNEDNVLAR	0.0	ATCG00340	photosystem I P700 chlorophyll a apoprotein A2 [Nicotiana tabacum]	359	0.07	839	95	2	none	0.00000036	7	9	8	8	7	0	0	0	0
11465963	TLNLSVLTPNR	MTLNLCVLTPNR	3e-63	ATCG00470	ATP synthase CF1 epsilon subunit [Nicotiana tabacum]	29	0.08	614.4	29	2	none	2011-07-01	4	5	5	1	1	0	0	0	0
11465970	EKGGYEITITDASDGR	EKGGYEITIVDASNGR	e-166	ATCG00540	cytochrome f [Nicotiana tabacum]	416	0.28	571.3	62	3	none	0.00067	5	8	8	3	3	0	0	2	1
11465970	GGYEITITDASDGR	GGYEITIVDASNGR	e-166	ATCG00540	cytochrome f [Nicotiana tabacum]	345	0.22	727.9	84	2	none	0.0000046	7	9	5	3	2	0	0	0	0
11465970	SNNTVYNATAAGIVSK	SNNTVYNATAGGIISK	e-166	ATCG00540	cytochrome f [Nicotiana tabacum]	345	0.22	805.5	81	2	none	0.0000082	8	12	12	6	4	0	0	0	0
11465984	LAFYDYIGNNPAK	LAFYDYIGNNPAK	0.0	ATCG00680	photosystem II 47 kDa protein [Nicotiana tabacum]	469	0.13	743.4	97	2	none	0.00000025	8	9	9	2	1	0	0	0	0
11465984	QGMFVIPFMTR	QGMFVIPFMTR	0.0	ATCG00680	photosystem II 47 kDa protein [Nicotiana tabacum]	507	0.15	663.9	65	2	none	0.00042	5	8	8	3	2	0	0	0	0
11466715	IPYDMQIK	IPYDMQLK	e-142	ATCG00540	cytochrome f [Marchantia polymorpha]	161	0.08	504.3	36	2	none	0.47	5	7	7	3	1	0	0	0	0
11528439	AIGVDLINNPDLVATDPVISFK	AIGVDLLNNPDLVANDAVIAFK	3e-99	AT3G12500	chitinase [Fragaria x ananassa]	71	0.08	771.2	71	3	none	0.000095	6	8	5	9	5	1	1	6	4
12006841	IDDSFSVGSLK	MAGVAFGSFDDSFSLASLR	4e-76	AT3G16240	putative delta TIP [Nicotiana glauca]	60	0.04	584.3	60	2	none	0.0013	8	7	4	3	2	0	0	0	0
12060550	VVQGIEGAIGFNK	ILANVEETIGVGK	0.0	AT3G15730	phospholipase D [Solanum lycopersicum]	123	0.02	666.3	74	2	none	0.000056	6	9	9	6	4	0	0	0	0
12231300	DDITVYSYLAK	DDITVFAALAKPPTSQYVNASR	1e-62	AT1G30230	ripening regulated protein DDTFR10 [Solanum lycopersicum]	155	0.14	644.3	46	2	none	0.041	6	6	6	5	4	0	0	0	0
12231300	HIDALLR	WFNHIDALLR	1e-62	AT2G18110	ripening regulated protein DDTFR10 [Solanum lycopersicum]	155	0.14	419.4	34	2	none	0.73	4	5	4	6	6	0	0	0	0
12231300	SPSAEYVNASR	DDITVFAALAKPPTSQYVNASR	1e-62	AT1G30230	ripening regulated protein DDTFR10 [Solanum lycopersicum]	113	0.08	590.8	81	2	none	0.000012	7	8	8	2	2	0	0	0	0
12585428	VSPDVVQMLLR	ISKDVVEMLLK	6e-21	AT3G01390	RecName: Full=V-type proton ATPase subunit G 1; Short=V-ATPase subunit G 1; AltName: Full=Vacuolar proton pump subunit G 1	101	0.2	628.9	79	2	none	0.000017	8	9	9	3	3	0	0	0	0
13241101	QVQCISFIASKPDGY	QVQCISFIAYKPPSFTG	3e-65	AT1G67090	ribulose-1,5-bisphosphate carboxylase small subunit R1 [Flaveria ramosissima]	136	0.22	856.9	74	2	none	0.000049	5	9	5	4	2	0	0	0	0
13877547	STPFQPYSEVFGIQR	STPFQPYSEVFGIQR	e-149	AT5G01530	chlorophyll a/b-binding protein CP29 [Arabidopsis thaliana]	67	0.05	878.5	67	2	none	0.00021	5	11	11	3	2	0	0	0	0
13936812	TIISAGEDAVIR	AVWGPLNQTIVSGGEDKVIR	e-160	AT2G46280	TGF-beta receptor-interacting protein 1 [Phaseolus vulgaris]	67	0.03	622.8	67	2	none	0.00031	6	9	9	2	1	0	0	0	0
14290149	CPTSYSYPQDDPTSLFTCPSGTNYR	CPDAYSYPQDDPTSTFTCTNTNYR	1e-99	AT4G11650	thaumatin-like protein [Sambucus nigra]	27	0.12	1457.7	27	2	none	2011-01-01	7	8	5	0	0	0	0	0	0
14594933	DAVTPLSESEAIDLVK	QDSNTPLSEAEAVDLVK	2e-87	AT3G60820	putative beta6 proteasome subunit [Nicotiana tabacum]	73	0.08	843.9	73	2	none	0.00032	6	10	6	6	2	0	0	0	0
15219358	HLTPVVLELGGK	HLTPVVLELGGK	0.0	AT1G44170	ALDH3H1 (ALDEHYDE DEHYDROGENASE 3H1); 3-chloroallyl aldehyde dehydrogenase/ aldehyde dehydrogenase (NAD) [Arabidopsis thaliana]	41	0.12	632	41	2	none	0.13	3	7	5	2	2	0	0	0	0
15226212	IALTDNSIVEQALGK	IALTDNSIVEQALGK	e-126	AT2G01250	60S ribosomal protein L7 (RPL7B) [Arabidopsis thaliana]	43	0.06	786.5	43	2	none	0.063	5	8	6	3	2	0	0	0	0
15231176	FDALLVELK	FDALLVELK	2e-85	AT3G52300	ATPQ (ATP SYNTHASE D CHAIN, MITOCHONDRIAL); hydrogen ion transmembrane transporter [Arabidopsis thaliana]	36	0.05	524.4	36	2	none	0.5	5	7	7	5	5	0	0	0	0
15233740	LMDIIINSLYSNK	LMDIIINSLYSNK	0.0	AT4G24190	SHD (SHEPHERD); ATP binding / unfolded protein binding [Arabidopsis thaliana]	143	0.04	762.4	65	2	none	0.00038	7	8	8	5	2	0	0	0	0
15235029	TGALLLDGNTLNYFGK	TGALLLDGNTLNYFGK	e-128	AT4G10340	LHCB5 (LIGHT HARVESTING COMPLEX OF PHOTOSYSTEM II 5); chlorophyll binding [Arabidopsis thaliana]	136	0.09	848.9	90	2	none	0.0000014	8	9	5	6	2	0	0	0	0
15236014	GNLDIFSGR	GNLDIFSGR	1e-99	AT4G39730	lipid-associated family protein [Arabidopsis thaliana]	58	0.04	489.7	58	2	none	0.0027	9	7	7	5	4	0	0	0	0
15236029	GVFTFVCK	MGVFTFVCK	9e-24	AT4G25890	60S acidic ribosomal protein P3 (RPP3A) [Arabidopsis thaliana]	41	0.06	479.3	41	2	none	0.14	5	5	5	6	6	0	0	0	0
15237225	ADGGLWLLVR	ADGGLWLLVR	0.0	AT5G23120	HCF136; protein binding [Arabidopsis thaliana]	53	0.02	550.4	53	2	none	0.0076	6	7	6	3	2	0	0	0	0
15237617	EGDVLTLLESER	EGDVLTLLESER	2e-22	AT5G64140	RPS28 (RIBOSOMAL PROTEIN S28); structural constituent of ribosome [Arabidopsis thaliana]	64	0.18	680.9	64	2	none	0.00055	6	7	6	2	1	0	0	0	0
15238099	TYLNLPSEIVPATLK	TYLNLPSEIVPATLK	2e-60	AT5G41520	40S ribosomal protein S10 (RPS10B) [Arabidopsis thaliana]	45	0.08	830	45	2	none	0.039	6	8	5	4	2	0	0	0	0
15241939	GQIQAYVFDVIR	GQIQAYVFDVIR	e-169	AT5G62740	band 7 family protein [Arabidopsis thaliana]	112	0.11	704.9	55	2	none	0.0045	7	8	8	5	2	0	0	0	0
15242467	ALLDVGLIR	ALLDVGLIR	e-163	AT3G25520/AT5G39740	60S ribosomal protein L5 (RPL5B) [Arabidopsis thaliana]	64	0.02	485.4	64	2	none	0.00058	8	7	7	7	7	0	0	0	0
17066705	IALDFCEAVK	IALDLCEGVK	e-125	AT4G35000	ascorbate peroxidase [Capsicum annuum]	89	0.08	583.2	34	2	none	0.58	6	6	5	4	3	0	0	0	0
17066705	LPTDIALLDDPEFR	LPTDKTLLEDPEFR	e-125	AT4G35000	ascorbate peroxidase [Capsicum annuum]	43	0.04	807.9	43	2	none	0.062	6	7	6	1	1	0	0	0	0
17066705	LSELGFTPSSGSK	LSELGFNPNSSAGK	e-125	AT4G35000	ascorbate peroxidase [Capsicum annuum]	89	0.08	655.3	55	2	none	0.0072	6	7	6	4	2	0	0	0	0
18401614	FADLTNDEYR	FADLTNDEYR	0.0	AT1G47128	RD21 (responsive to dehydration 21); cysteine-type endopeptidase/ cysteine-type peptidase [Arabidopsis thaliana]	71	0.16	622.2	71	2	none	0.00036	7	8	8	3	2	0	0	0	0
19913109	IVADEGVLSLWK	ISADEGVLALWK	e-136	AT5G19760	dicarboxylate/tricarboxylate carrier [Nicotiana tabacum]	58	0.04	665.4	58	2	none	0.002	7	7	4	5	2	0	0	0	0
20467349	MPSAVGYEPTLSTEMGSLQER	MPSAVGYQPTLSTEMGTLQERITSTK	0.0	ATCG00480	ATP synthase beta subunit [Caulophyllum thalictroides]	68	0.16	772.4	68	3	2 Oxidation (M)	0.00012	6	10	7	2	1	0	0	0	0
20522008	AAATEGQEANVVTDYVLK	AMSTAGEKTNVMTDYILK	0.0	AT1G15520	pleiotropic drug resistance like protein [Nicotiana tabacum]	380	0.05	939.9	81	2	none	0.0000079	8	11	6	6	4	0	0	0	0
20522008	GVSGAFRPGVLTALMGVSGAGK	LVLLNGLSGAFRPGVLTALMGVSGAGK	0.0	AT3G30842	pleiotropic drug resistance like protein [Nicotiana tabacum]	227	0.04	678	47	3	none	0.021	4	7	7	0	0	0	0	7	5
20531041	ITYYTPQYETK	LTYYTPEYETK	0.0	ATCG00490	ribulose-1,5-bisphosphate carboxylase/oxygenase large subunit [Rhodobryum ontariense]	65	0.05	703.9	38	2	none	0.25	5	5	5	6	4	0	0	0	0
20531041	NTYYTPQYETK	LTYYTPEYETK	0.0	ATCG00490	ribulose-1,5-bisphosphate carboxylase/oxygenase large subunit [Rhodobryum ontariense]	47	0.07	704.3	36	2	none	0.43	4	5	5	0	0	0	0	0	0
21389139	GGLDFTKDDENVDSQPFMR	GGLDFTKDDENVNSQPFMR	0.0	ATCG00490	ribulose-1,5-bisphosphate carboxylase/oxygenase large subunit [Androsace erecta]	168	0.09	724.4	56	3	none	0.0027	4	5	5	9	5	1	1	2	1
21633435	SAPAMIQLDTK	SAPAFIELDTK	0.0	ATCG00480	ATP synthase beta subunit [Cordisepalum phalanthopetalum]	67	0.16	595.8	67	2	Oxidation (M)	0.00032	5	8	8	4	4	0	0	0	0
21634067	GHYLNATAGTCEEMMTR	GHYLNATAGTCEEMIK	0.0	ATCG00490/ATMG00280	ribulose-1,5-bisphosphate carboxylase/oxygenase large subunit [Breweria rotundifolia]	423	0.2	653.3	35	3	Oxidation (M)	0.35	4	3	2	8	4	4	4	0	0
21912927	GSKEYFASI	LSKEYFSAI	e-108	AT3G11630/AT5G06290	thioredoxin peroxidase [Nicotiana tabacum]	264	0.17	501.3	42	2	none	0.11	6	6	6	4	4	0	0	0	0
21912927	KSGGLGDLNYPLISDVTK	KSGGLGDLNYPLISDVTK	e-108	AT3G11630	thioredoxin peroxidase [Nicotiana tabacum]	264	0.17	626.3	52	3	none	0.007	7	8	8	3	2	1	1	3	1
21912927	SGGLGDLNYPLISDVTK	SGGLGDLNYPLISDVTK	e-108	AT3G11630	thioredoxin peroxidase [Nicotiana tabacum]	264	0.17	874.9	73	2	none	0.000052	6	9	5	2	1	0	0	0	0
21912927	SYNVLIPDQGIALR	SFGVLIPDQGIALR	e-108	AT5G06290	thioredoxin peroxidase [Nicotiana tabacum]	136	0.11	780	63	2	none	0.00067	6	8	4	8	4	0	0	0	0
22023559	DDENVNSKPFMR	DDENVNSQPFMR	0.0	AT2G07732/ATCG00490/ATMG00280	ribulose-1,5-bisphosphate carboxylase/oxygenase large subunit [Pentaphylax euryoides]	360	0.16	726.3	71	2	none	0.00021	6	7	6	4	2	0	0	0	0
22091510	IIVDRDPVK	ILVDRDPIK	0.0	ATCG00350	photosystem1 subunit A [Fagus grandifolia]	228	0.07	527.9	38	2	none	0.23	5	6	4	6	5	0	0	0	0
22326994	VLEDLTIVK	VLEDLTIVK	0.0	AT5G22610	F-box family protein [Arabidopsis thaliana]	51	0.01	515.3	51	2	none	0.013	7	6	4	5	5	0	0	0	0
22795768	AQLGEIFEIDR	AQLGEIFELDR	0.0	ATCG00680	thylakoid structural protein [Enkianthus chinensis]	296	0.11	645.8	95	2	none	0.00000052	10	8	8	8	6	0	0	0	0
22795768	RAQLGEIFEIDR	RAQLGEIFELDR	0.0	ATCG00680	thylakoid structural protein [Enkianthus chinensis]	300	0.09	482.9	44	3	none	0.054	6	6	6	3	2	1	1	6	4
22797375	RMPTFFETFPVVLVDGDGIVR	RMPTFFETFPVVLVDGDGIVR	0.0	ATCG00680	thylakoid structural protein [Platanus racemosa]	72	0.07	804.3	48	3	Oxidation (M)	0.015	2	7	4	1	1	0	0	5	4
23477636	LTSLDKYISR	LTSLDQYIK	0.0	AT4G24190	Grp94 [Xerophyta viscosa]	200	0.05	598.4	47	2	none	0.027	5	7	7	0	0	0	0	0	0
24634990	YSQGPPHGIQVER	TFQGPPHGIQVER	0.0	ATCG00490	ribulose-1,5-bisphosphate carboxylase/oxygenase large subunit [Dorstenia mannii]	196	0.1	489.9	42	3	none	0.17	6	6	6	0	0	5	3	0	0
27372245	WTPSAADKAANR	AAIWFWMTAQPPKPSCHAVIAGQWQPSDADRAAGR	3e-91	AT3G12500	cotyledoneous yieldin-like protein [Vigna unguiculata]	65	0.04	644.3	65	2	none	0.0015	7	8	8	2	1	0	0	0	0
27803890	YIQGYSGDVR	ITLFMENGDGVAYNSANEIHFNVGYLAGVSGDVK	5e-81	AT2G15220	NtPRp27-like protein [Solanum tuberosum]	80	0.04	579.3	55	2	none	0.0042	4	8	8	7	6	0	0	0	0
27883932	DALAETDKITLETAK	DALAEGDKITLETAK	0.0	AT1G78900	vacuolar H+-ATPase A1 subunit isoform [Solanum lycopersicum]	467	0.17	809.9	49	2	none	0.015	6	8	4	2	1	0	0	0	0
27883932	EDDLNEIVQLVGK	EDDLNEIVQLVGK	0.0	AT1G78900	vacuolar H+-ATPase A1 subunit isoform [Solanum lycopersicum]	467	0.17	736.4	70	2	none	0.00018	6	8	8	2	2	0	0	0	0
27883932	LAADTPLLTGQR	LAADTPLLTGQR	0.0	AT1G78900	vacuolar H+-ATPase A1 subunit isoform [Solanum lycopersicum]	295	0.08	628.4	80	2	none	0.000013	8	8	8	8	4	0	0	0	0
27883932	LAEMPADSGYPAYLAAR	LAEMPADSGYPAYLAAR	0.0	AT1G78900	vacuolar H+-ATPase A1 subunit isoform [Solanum lycopersicum]	467	0.17	898.5	66	2	none	0.00029	7	8	5	3	1	0	0	0	0
27883932	SGDVYIPR	ISGDVYIPR	0.0	AT1G78900	vacuolar H+-ATPase A1 subunit isoform [Solanum lycopersicum]	467	0.17	453.8	56	2	none	0.004	8	7	7	4	3	0	0	0	0
27883932	TTLVANTSNMPVAAR	TTLVANTSNMPVAAR	0.0	AT1G78900	vacuolar H+-ATPase A1 subunit isoform [Solanum lycopersicum]	295	0.08	773.4	82	2	none	0.0000077	8	10	8	2	1	0	0	0	0
27883932	YSGALESFYEK	YSTALESFYEK	0.0	AT1G78900	vacuolar H+-ATPase A1 subunit isoform [Solanum lycopersicum]	467	0.17	647.3	36	2	none	0.35	7	6	5	3	1	0	0	0	0
28261702	ASSVAQVVTTLQER	ASSVAQVVTSLQER	0.0	ATCG00120	ATP synthase CF1 alpha subunit [Atropa belladonna]	416	0.15	744.9	72	2	none	0.000092	7	8	4	1	1	0	0	0	0
28261702	HTLIIYDDLSK	EQHTLIIYDDLSK	0.0	ATCG00120	ATP synthase CF1 alpha subunit [Atropa belladonna]	416	0.15	659.4	79	2	none	0.000018	7	9	9	4	2	0	0	0	0
28261702	IAQIPVSEAYLGR	IAQIPVSEAYLGR	0.0	ATCG00120	ATP synthase CF1 alpha subunit [Atropa belladonna]	416	0.15	708.9	88	2	none	0.0000023	7	9	5	7	5	0	0	0	0
28261702	TFTEEAEALLK	TLTAEAESFLK	0.0	ATCG00120	ATP synthase CF1 alpha subunit [Atropa belladonna]	416	0.15	626.3	45	2	none	0.12	5	7	4	1	1	0	0	0	0
28261730	NILVIGPVPGKK	NILVIGPVPGQK	e-164	ATCG00540	cytochrome f [Atropa belladonna]	259	0.18	617.9	66	2	none	0.00036	9	6	5	7	4	0	0	0	0
28261777	SLYNISNK	EWSVENILEK	0.0	ATCG01130	ycf1 protein [Atropa belladonna]	44	0	469.8	44	2	none	0.06	5	5	5	1	1	0	0	0	0
29466406	GAGCKAGVK	ASVGFKAGVK	0.0	ATCG00490	ribulose-1,5-bisphosphate carboxylase/oxygenase [Adenanthos obovatus]	35	0.16	424.3	35	2	none	0.6	6	2	1	6	5	0	0	0	0
29468504	EGEASTAPALTLTGR	EGEPSIAPSLTLTGR	6e-81	AT4G12800	photosystem I subunit XI [Nicotiana attenuata]	115	0.1	737.4	61	2	none	0.0011	5	10	5	5	4	0	0	0	0
29468504	TAVNPLLR	TAVNPLLR	6e-81	AT4G12800	photosystem I subunit XI [Nicotiana attenuata]	115	0.1	442.3	56	2	none	0.003	6	7	7	5	3	0	0	0	0
30013657	GDEEELEKENVK	GDEEELSKENVK	e-145	AT3G50820	oxygen evolving complex 33 kDa photosystem II protein [Nicotiana tabacum]	148	0.18	709.9	47	2	none	0.028	2	6	5	2	1	0	0	0	0
30013659	EIIIDVPLANK	EIIIDVPLASR	3e-75	AT1G31330	putative photosystem I subunit III precursor [Nicotiana tabacum]	111	0.09	612.9	65	2	none	0.0004	6	5	5	8	5	0	0	0	0
30013659	SYLIAVR	SYLIAISGEK	3e-75	AT1G31330	putative photosystem I subunit III precursor [Nicotiana tabacum]	78	0.07	411.3	46	2	none	0.044	7	5	5	3	3	0	0	0	0
30013663	KYETLSYLPDLSEEQLLSEIEYLLK	FETLSYLPDLSDVELAKEVDYLLR	1e-73	AT5G38420/AT5G38410	putative ribulose bisphosphate carboxylase small subunit protein precursor [Nicotiana tabacum]	142	0.28	1006.3	72	3	none	0.000051	6	9	6	4	2	0	0	1	1
30013663	NGWVPCLEFETER	WIPCVEFELEHGFVYR	1e-73	AT1G67090/AT5G38430/AT5G38420/AT5G38410	putative ribulose bisphosphate carboxylase small subunit protein precursor [Nicotiana tabacum]	339	0.53	818.9	51	2	none	0.0083	5	7	7	3	2	0	0	0	0
30013663	YETLSYLPDLSEEQLLSEIEYLLK	FETLSYLPDLSDVELAK	1e-73	AT5G38420/AT5G38410	putative ribulose bisphosphate carboxylase small subunit protein precursor [Nicotiana tabacum]	142	0.28	963.5	44	3	none	0.026	4	6	6	2	1	3	2	3	3
30526289	SAIWFWMTPQSPK	AAIWFWMTAQPPKPSCHAVIAGQWQPSDADR	e-103	AT3G12500	29 kDa chitinase-like thermal hysteresis protein [Solanum dulcamara]	88	0.1	790	54	2	none	0.0045	5	8	5	6	2	0	0	0	0
31711507	KPSAVTANDFVFSGLATPVK	NPDQVTENDFAFTGLGTAGNTSNIIK	1e-63	AT5G20630	24K germin like protein [Nicotiana tabacum]	33	0.09	683.8	33	3	none	0.68	5	8	5	3	2	2	1	5	2
33326375	EIISNASDALDK	EIFLRELISNSSDALDK	0.0	AT5G52640/AT5G56030/AT5G56000/AT5G56010	heat shock protein [Hevea brasiliensis]	195	0.03	638.3	78	2	none	0.000027	5	9	9	2	1	0	0	0	0
33326375	EIISNASDALDKIR	EIFLRELISNSSDALDKIR	0.0	AT5G52640/AT5G56030/AT5G56000/AT5G56010	heat shock protein [Hevea brasiliensis]	71	0.02	772.9	71	2	none	0.00012	5	8	4	2	1	0	0	0	0
33669464	FLFCAEAFIK	FLFCAEAIYK	0.0	ATCG00490	ribulose-1,5-bisphosphate carboxylase/oxygenase large subunit [Trachymene coerulea]	199	0.07	623.4	39	2	none	0.59	5	7	7	2	2	0	0	0	0
34500899	TFTEEAEAILK	TLTAEAESFLK	0.0	ATCG00120	ATP synthase CF1 alpha subunit [Amborella trichopoda]	68	0.16	626.3	68	2	none	0.00022	6	8	8	3	1	0	0	0	0
36957216	FGLAIALKP	FGLSLALKP	e-102	AT5G67500	VDAC2.1 [Lotus japonicus]	41	0.03	465.3	41	2	none	0.15	6	7	7	4	4	0	0	0	0
37544960	LGANVGSAQGPTGLGK	LGANVGSAQGPTGLGK	0.0	ATCG00280	photosystem II CP43 protein [Trimenia moorei]	201	0.16	713.9	80	2	none	0.000011	6	8	5	3	2	0	0	0	0
37721029	AWMAGQDQPHENLIFPEEVLPR	AWMAAQDQPHENLIFPEEVLPR	e-169	ATCG00270	photosystem II D2 protein [Butomus umbellatus]	253	0.16	865	30	3	Oxidation (M)	0.87	4	7	4	0	0	4	2	0	0
37721048	NGANVGSAQGPTGLGK	LGANVGSAQGPTGLGK	0.0	ATCG00280	photosystem II CP43 protein [Stemona tuberosa]	48	0.03	714.4	48	2	none	0.02	5	8	4	0	0	0	0	0	0
37721078	DIQPWKER	DIQPWQER	0.0	ATCG00280	photosystem II CP43 protein [Roystonea princeps]	288	0.14	536.3	36	2	none	0.38	5	6	6	3	2	0	0	0	0
37721099	IGANVGSAQGPTGLGK	LGANVGSAQGPTGLGK	0.0	ATCG00280	photosystem II CP43 protein [Blandfordia punicea]	189	0.09	713.9	80	2	none	0.000011	6	8	5	3	2	0	0	0	0
38018637	EAYPGDVFYIHSR	EAYPGDVFYLHSR	7e-61	ATCG00120	ATPase alpha subunit [Dunaliella salina]	52	0.09	777.3	52	2	none	0.0081	6	7	5	0	0	0	0	0	0
38091032	VSTATYSGLLTNTYPPR	VSTAIDMTLIGNSFPPSSGEFR	9e-86	AT4G16260	1,3-beta-glucan glucanohydrolase [Solanum tuberosum]	68	0.06	920.9	46	2	none	0.027	6	7	7	0	0	0	0	0	0
38344686	YTQVVWR	SYYDFYSNSCHGPACGHYTQVVWR	2e-26	AT4G33730	OSJNBb0096E05.8 [Oryza sativa (japonica cultivar-group)]	58	0.03	476.3	58	2	none	0.0029	5	6	6	2	1	0	0	0	0
40217607	IDYGNYYASK	FDYGNYYASK	e-158	AT3G52600	cell wall invertase [Oryza sativa Japonica Group]	30	0.01	597.2	30	2	none	2011-04-01	3	7	6	1	1	0	0	0	0
40253893	DTGEAAFGVASLR	MEGTSFHQASNSMR	0.0	AT1G15520	putative PDR-like ABC transporter [Oryza sativa Japonica Group]	45	0	431.9	45	3	none	0.053	3	8	8	4	4	3	3	1	1
40287508	HNGNISLDDVIEIAK	HNGNISFDDVIEIAK	3e-71	AT5G60670	60S ribosomal protein L12 [Capsicum annuum]	260	0.31	819.5	62	2	none	0.00075	6	10	9	6	3	0	0	0	0
40287508	IGPLGLSPK	IGPLGLAPK	3e-71	AT2G37190/AT3G53430/AT5G60670	60S ribosomal protein L12 [Capsicum annuum]	260	0.31	441.3	54	2	none	0.0056	7	6	4	3	2	0	0	0	0
40287508	VSVVPSAAALVIK	VTVVPSAAALVIK	3e-71	AT2G37190/AT3G53430/AT5G60670	60S ribosomal protein L12 [Capsicum annuum]	260	0.31	627.4	79	2	none	0.000016	5	9	9	8	3	0	0	0	0
40287508	VTGGEVGAASSLAPK	VTGGEVGAASSLAPK	3e-71	AT2G37190/AT3G53430/AT5G60670	60S ribosomal protein L12 [Capsicum annuum]	260	0.31	672.3	65	2	none	0.00042	8	9	4	4	2	0	0	0	0
40556671	INGVPIELVQPEILR	LNGCPIELFQPEILR	6e-55	AT2G09990/AT5G18380	small subunit ribosomal protein S16 [Capsicum annuum]	63	0.2	845.5	34	2	none	0.52	4	7	5	2	1	0	0	0	0
42541536	DTDIIAAFR	DTDILAAFR	0.0	ATCG00490	ribulose-1,5-bisphosphate carboxylase/oxygenase large subunit [Polypodium rosei]	79	0.02	511.3	79	2	none	0.00003	9	7	7	7	7	0	0	0	0
45356791	QTDKTFLMAIEDVFSITGR	QTELPFLLAVEDVFSITGR	e-118	AT4G20360	elongation factor Tu [Pseudoneochloris marina]	46	0.06	1086.7	46	2	none	0.092	6	8	5	0	0	0	0	0	0
45386393	AWMAAQDEPHENLIFPEEVLPR	AWMAAQDQPHENLIFPEEVLPR	e-169	ATCG00270	photosystem II D2 protein [Helmholtzia glaberrima]	37	0.12	864.8	37	3	none	0.15	4	5	3	1	1	6	4	3	3
47604682	GGLDFTKDDENVNSQIFMR	GGLDFTKDDENVNSQPFMR	0.0	ATCG00490	RuBisCO large subunit [Yucca australis]	153	0.07	729.3	47	3	none	0.039	5	4	4	7	4	2	1	4	1
52220817	IGLFGGAGVGK	IGLFGGAGVGK	0.0	AT5G08670/AT5G08680/AT5G08690/ATCG00480	ATP synthase CF1 beta subunit [Panax ginseng]	393	0.19	488.3	45	2	none	0.064	5	7	4	5	2	0	0	0	0
52220817	VALVYGQMNEPPGAR	VALVYGQMNEPPGAR	0.0	ATCG00480	ATP synthase CF1 beta subunit [Panax ginseng]	393	0.19	801.4	68	2	none	0.00024	8	8	5	6	4	0	0	0	0
52220817	VGLTALTMAEYFR	VGLTALTMAEYFR	0.0	ATCG00480	ATP synthase CF1 beta subunit [Panax ginseng]	497	0.21	744.4	74	2	Oxidation (M)	0.000067	6	9	9	5	3	0	0	0	0
52220817	VVDLLAPYR	VVDLLAPYR	0.0	ATCG00480	ATP synthase CF1 beta subunit [Panax ginseng]	497	0.21	523.4	52	2	none	0.012	5	6	6	2	1	0	0	0	0
55294668	TTFSISASTGKNLTGGK	EVDISPNPIAPGEPATFTISANTGREISFGK	2e-39	AT5G06480	putative ML domain protein [Nicotiana glauca]	125	0.17	835.4	82	2	none	0.0000073	7	11	7	4	4	0	0	0	0
55294668	VSGIDITPYPVSGGK	VQGVDITPYPIARGEPATFR	2e-39	AT3G11780	putative ML domain protein [Nicotiana glauca]	52	0.08	745.4	52	2	none	0.0088	6	5	4	6	2	0	0	0	0
55776165	GGIDFTK	GGLDFTK	0.0	ATCG00490	ribulose-1,5-bisphosphate carboxylase/oxygenase large subunit [Guatteria pudica]	429	0.16	369.2	37	2	none	0.53	6	4	3	5	5	0	0	0	0
55776165	GGIDFTKDDENVNSQPFMR	GGLDFTKDDENVNSQPFMR	0.0	ATCG00490	ribulose-1,5-bisphosphate carboxylase/oxygenase large subunit [Guatteria pudica]	614	0.18	1085.6	57	2	none	0.0041	6	8	4	2	1	0	0	0	0
55776165	GGNDFTKDDENVNSQPFMR	GGLDFTKDDENVNSQPFMR	0.0	ATCG00490	ribulose-1,5-bisphosphate carboxylase/oxygenase large subunit [Guatteria pudica]	614	0.18	1094	58	2	Oxidation (M)	0.0012	6	11	11	0	0	0	0	0	0
55847719	AVALVLPSLK	AVALVLPNLK	6e-76	AT1G12900/AT3G26650	GAPA-2	66	0.04	506	66	2	none	0.0007	9	5	5	7	6	0	0	0	0
56675460	DLAKEGIEIIR	DLAVEGNEIIR	0.0	ATCG00490	ribulose-bisphosphate carboxylase large subunit [Walleria mackenzii]	87	0.02	628.8	87	2	none	0.0000027	7	8	5	8	4	0	0	0	0
56675482	TFKGPPHGIQVER	TFQGPPHGIQVER	0.0	ATCG00490	ribulose-bisphosphate carboxylase large subunit [Eriogonum flavum]	281	0.1	733.4	107	2	none	0.000000052	7	10	10	6	3	0	0	0	0
57013987	AAELTSLLESR	AAELTNLFESR	0.0	AT2G07698/ATMG01190	ATP synthase F1 subunit 1 [Nicotiana tabacum]	73	0.16	595.3	73	2	none	0.000073	6	8	8	5	4	0	0	0	0
57013987	VVDGLGVPIDGR	VVDAMGVPIDGK	0.0	AT2G07698/ATMG01190	ATP synthase F1 subunit 1 [Nicotiana tabacum]	47	0.16	598.9	47	2	none	0.093	7	7	6	3	3	0	0	0	0
58700507	AWPYVQNDLR	AWPYVQNDLR	2e-56	AT4G05180/AT4G21280	chloroplast oxygen-evolving protein 16 kDa subunit [Nicotiana benthamiana]	279	0.23	631.3	54	2	none	0.0099	7	7	7	4	3	0	0	0	0
58700507	FYLQPLTPAEAAQR	FYIQPLSPTEAAAR	2e-56	AT4G05180	chloroplast oxygen-evolving protein 16 kDa subunit [Nicotiana benthamiana]	279	0.23	803	65	2	none	0.00036	7	7	6	4	2	0	0	0	0
58700507	GKLQDLTGK	QSLKDLTAK	2e-56	AT4G05180	chloroplast oxygen-evolving protein 16 kDa subunit [Nicotiana benthamiana]	279	0.23	480.4	53	2	none	0.009	6	6	6	2	1	0	0	0	0
58700507	IGGAPPPSGGLPGTLNSDEAR	VGGPPLPSGGLPGTDNSDQAR	2e-56	AT4G05180	chloroplast oxygen-evolving protein 16 kDa subunit [Nicotiana benthamiana]	279	0.23	982	107	2	none	0.000000023	5	11	5	1	1	0	0	0	0
58700507	YYAETVSTLNDVLAK	YYSETVSSLNNVLAK	2e-56	AT4G05180	chloroplast oxygen-evolving protein 16 kDa subunit [Nicotiana benthamiana]	170	0.17	844	75	2	none	0.000037	7	11	11	5	3	0	0	0	0
58979188	TPNVAYLPK	SPNVAYLPGGQSMLFALNR	e-109	AT5G40770	mitochondrial prohibitin 1 [Petunia x hybrida]	133	0.13	501.9	41	2	none	0.14	5	6	6	2	2	0	0	0	0
58979188	VLPSIGNEVLK	VLPSIGNEVLK	e-109	AT3G27280/AT5G40770	mitochondrial prohibitin 1 [Petunia x hybrida]	133	0.13	584.9	55	2	none	0.0075	6	7	5	7	4	0	0	0	0
59938793	VAPEEHPVILTEAPLNPK	VAPEEHPVLLTEAPLNPK	1e-47	AT2G42170/AT3G46520/AT3G12110/AT5G09810/AT5G59370	actin [Panax ginseng]	39	0.18	652.1	41	3	none	0.089	4	8	8	4	4	4	2	1	1
62719019	SIGFDGLNDPDIVAR	GPIQLSWNFNYGPAGTAIGFDGLNAPETVATDPVISFK	2e-33	AT3G54420	putative basal resistance related chitinase [Nicotiana tabacum]	101	0.15	795	101	2	none	0.000000092	9	11	10	5	3	0	0	0	0
62861063	GLLLHIHR	DNGLLLHIHR	0.0	ATCG00490	ribulose-1,5-bisphosphate carboxylase/oxygenase large subunit [Synadenium grantii]	269	0.11	479.8	39	2	none	0.2	4	5	5	2	1	0	0	0	0
63094888	TFQGPPHGIKVER	TFQGPPHGIQVER	0.0	ATCG00490	ribulose-1,5-bisphosphate carboxylase/oxygenase large subunit [Pereskia quisqueyana]	247	0.07	733.4	107	2	none	0.000000052	6	10	10	6	3	0	0	0	0
65332784	TFEGPPHGIQVER	TFQGPPHGIQVER	0.0	ATCG00490	ribulose-1,5-bisphosphate carboxylase/oxygenase large subunit [Polygonanthus amazonicus]	193	0.07	489.6	52	3	none	0.008	5	7	5	2	1	5	4	0	0
67077850	DGTVVLQYEVR	EGTVVLQYEVR	e-176	AT5G61790	calnexin-like protein [Solanum lycopersicum]	380	0.13	639.9	71	2	none	0.00012	7	7	7	8	8	0	0	0	0
67077850	LQDGLECGGAYIK	FQEGLECGGAYLK	e-176	AT5G61790/AT5G07340	calnexin-like protein [Solanum lycopersicum]	351	0.11	712.4	93	2	none	0.00000075	7	9	9	6	3	0	0	0	0
67077850	SEGHDDYGLLVSEK	SEGHDDYGLLVSEK	e-176	AT5G07340	calnexin-like protein [Solanum lycopersicum]	380	0.13	775	77	2	none	0.000026	8	9	6	7	3	0	0	0	0
67077850	WHAPLIDNPNYK	WSSPLIDNPAYK	e-176	AT5G61790/AT5G07340	calnexin-like protein [Solanum lycopersicum]	351	0.11	734.4	44	2	none	0.088	6	7	4	4	2	0	0	0	0
74053614	ITPSWVGFTDSER	ITPSWVGFTDSER	0.0	AT5G42020/AT5G28540	putative luminal-binding protein [Isatis tinctoria]	1235	0.27	747.9	56	2	none	0.0033	6	8	5	2	1	0	0	0	0
74053614	LADKLEADEK	LADKLEGDEK	0.0	AT5G42020/AT5G28540	putative luminal-binding protein [Isatis tinctoria]	1235	0.27	566.3	43	2	none	0.081	6	6	5	6	4	0	0	0	0
74272615	LLIQNQDEMIK	LLIQNQDEMIK	e-116	AT3G08580/AT4G28390	mitochondrial ADP/ATP translocator [Chlamydomonas incerta]	115	0.07	680.9	52	2	Oxidation (M)	0.0094	4	7	7	3	1	0	0	0	0
74272615	TIASDGIAGLYR	TIASDGIVGLYR	e-116	AT4G28390	mitochondrial ADP/ATP translocator [Chlamydomonas incerta]	94	0.07	618.8	67	2	none	0.00026	7	8	4	4	2	0	0	0	0
75331994	GGQEIYVGPLGR	GGEEIYVGPLGHESTHLINYFESIQGINK	0.0	AT1G15520	RecName: Full=Pleiotropic drug resistance protein 1; AltName: Full=NpPDR1	468	0.07	623.4	65	2	none	0.00067	6	7	6	4	3	0	0	0	0
75331994	SALVGLPGVNGLSTEQR	AFVHEVMELVELTSLSGALVGLPGVDGLSTEQR	0.0	AT2G26910	RecName: Full=Pleiotropic drug resistance protein 1; AltName: Full=NpPDR1	289	0.05	849.5	86	2	none	0.0000028	6	10	7	4	1	0	0	0	0
75331994	TGGYIDGSIK	TGGYIDGNITISGYPK	0.0	AT1G15520	RecName: Full=Pleiotropic drug resistance protein 1; AltName: Full=NpPDR1	468	0.07	505.7	51	2	none	0.01	7	6	6	3	3	0	0	0	0
75331994	TTLMDVLAGR	TTLMDVLAGR	0.0	AT1G59870/AT1G15210/AT1G66950/AT1G15520/AT2G26910/AT2G36380/AT2G29940/AT3G16340/AT3G30842	RecName: Full=Pleiotropic drug resistance protein 1; AltName: Full=NpPDR1	468	0.07	538.9	63	2	none	0.00073	7	8	8	2	2	0	0	0	0
75331994	VGIDFPSIEVR	VGVEFPSIEVR	0.0	AT2G37280	RecName: Full=Pleiotropic drug resistance protein 1; AltName: Full=NpPDR1	468	0.07	616.5	54	2	none	0.026	8	7	4	3	2	0	0	0	0
75331994	VTTGEMIVGPSK	VTTGEMLVGPSR	0.0	AT1G15520	RecName: Full=Pleiotropic drug resistance protein 1; AltName: Full=NpPDR1	468	0.07	609.8	68	2	none	0.001	5	10	10	4	2	0	0	0	0
76573371	LGPQLAVIEPIKY	LGAQLDILAPVKY	e-106	AT5G48760	60S ribosomal protein L13a-like protein [Solanum tuberosum]	43	0.06	721	43	2	none	0.07	6	7	6	4	3	0	0	0	0
77540210	VVDLADIVANKWK	VVDLADIVANNWK	e-175	AT1G12900/AT3G26650	glyceraldehyde-3-phosphate dehydrogenase A subunit [Glycine max]	213	0.13	735.9	64	2	none	0.0024	7	7	5	3	2	0	0	0	0
81074079	ATSSIFPLQNVYIR	ATQGIYPLQNVFIR	e-110	AT3G04840/AT4G34670	cyc07-like [Solanum tuberosum]	52	0.05	804.9	52	2	none	0.0073	4	8	8	4	2	0	0	0	0
82400405	ASVGFKAVVK	ASVGFKAGVK	0.0	ATCG00490	ribulose-1,5-bisphosphate carboxylase/oxygenase large subunit [Pinus luchuensis]	60	0.04	503.4	60	2	none	0.0016	3	8	6	3	2	0	0	0	0
82547239	HFGLFFPNK	FWGLFHPDR	e-121	AT3G57260	class I beta-1,3-glucanase [Vitis vinifera]	200	0.11	553.9	45	2	none	0.051	6	6	6	6	5	0	0	0	0
82547239	HFGLFFPNKQPK	NFGLFFPNKQPK	e-121	AT4G16260	class I beta-1,3-glucanase [Vitis vinifera]	200	0.11	487.3	42	3	none	0.087	8	6	5	5	3	5	3	0	0
82547239	IYDPNQAALQALR	LYDPNQAALNALR	e-121	AT4G16260	class I beta-1,3-glucanase [Vitis vinifera]	200	0.11	736.9	78	2	none	0.000023	8	9	5	5	2	0	0	0	0
83032384	EVTLGMVDLLR	ESTLGFVDLLR	0.0	ATCG00490	ribulose-1,5-bisphosphate carboxylase/oxygenase large subunit [Isoetes capensis]	170	0.09	631.4	74	2	Oxidation (M)	0.0001	7	7	7	3	2	0	0	0	0
84620802	FIDDPVPATGLDK	FVDDPPTGLEK	1e-68	AT1G44575	chloroplast photosystem II 22 kDa component [Nicotiana benthamiana]	174	0.16	694.4	56	2	none	0.0037	7	5	4	6	4	0	0	0	0
84620804	FIDDPTPPTGLDK	FVDDPPTGLEK	5e-75	AT1G44575	chloroplast photosystem II 22 kDa component [Nicotiana benthamiana]	306	0.16	708.3	63	2	none	0.0008	8	9	9	7	3	0	0	0	0
84620804	SALGLSEGGPLFGFTK	SALGLKEQGPLFGFTK	5e-75	AT1G44575	chloroplast photosystem II 22 kDa component [Nicotiana benthamiana]	306	0.16	790.9	138	2	none	0.00000000002	7	10	7	5	2	0	0	0	0
84620804	VEDGIFGTSGGIGFTK	VEDGIFGTSGGIGFTK	5e-75	AT1G44575	chloroplast photosystem II 22 kDa component [Nicotiana benthamiana]	306	0.16	792.9	106	2	none	0.000000032	8	12	12	8	3	0	0	0	0
85068594	IGEELVDMTEGTGLTLPK	IGEEVDMSEGKGVTMPK	e-137	AT4G37370	CYP81B2v2 [Nicotiana tabacum]	519	0.21	952.1	96	2	none	0.00000027	7	11	11	5	2	0	0	0	0
85068594	IGGATNIGDFLPALK	QLIADVVACAGAGNAVDYLPVLR	e-137	AT4G37370	CYP81B2v2 [Nicotiana tabacum]	519	0.21	744	67	2	none	0.00028	6	8	8	4	1	0	0	0	0
85068594	SLIVLQENR	GNTMIDHLLTLQESQPDYFTDR	e-137	AT4G37370	CYP81B2v2 [Nicotiana tabacum]	519	0.21	536.4	34	2	none	0.6	5	6	6	5	3	0	0	0	0
85068594	VLLVSSPSAAEECLTK	LVFVNSSHSIAEECFTK	e-137	AT4G37370	CYP81B2v2 [Nicotiana tabacum]	87	0.16	852.5	87	2	none	0.0000021	6	10	7	3	2	0	0	0	0
85068594	YGSVLLLEFGSR	SMLSDLTFNNILR	e-137	AT4G37370	CYP81B2v2 [Nicotiana tabacum]	519	0.21	671	55	2	none	0.0049	5	8	8	2	1	0	0	0	0
85068594	YYGENVEDIEEATR	YYGDGVEDDPEAK	e-137	AT4G37370	CYP81B2v2 [Nicotiana tabacum]	84	0.16	844.4	84	2	none	0.0000042	8	10	10	3	1	0	0	0	0
85068596	CIINETFR	LMDESDISNLPYLQNIVSETLR	e-137	AT4G37370	CYP81B2v1 [Nicotiana tabacum]	300	0.15	526.8	61	2	none	0.0011	7	7	7	3	2	0	0	0	0
85068596	CSPRPIMANLLSQI	AKPLEAMCRARPSVVKIFNESV	e-137	AT4G37370	CYP81B2v1 [Nicotiana tabacum]	46	0.16	808.4	46	2	Oxidation (M)	0.026	3	1	1	7	6	0	0	0	0
85068596	GLVQETFR	LMDESDISNLPYLQNIVSETLR	e-137	AT4G37370	CYP81B2v1 [Nicotiana tabacum]	300	0.15	475.2	36	2	none	0.46	5	5	5	4	2	0	0	0	0
85068596	SCPGEGLAIR	ACPGSGLAHR	e-137	AT4G37370	CYP81B2v1 [Nicotiana tabacum]	455	0.2	530.4	32	2	none	0.97	4	7	4	3	1	0	0	0	0
86373198	DTETLAAFR	DTDILAAFR	0.0	ATCG00490	ribulose-1,5-bisphosphate carboxylase/oxygenase large subunit [Hamamelis virginiana]	31	0.01	512.3	31	2	none	2011-03-01	4	5	5	1	1	0	0	0	0
89275293	SFPGFGTTGDDATR	SFPGFGTTGDTATR	1.5e-114	AT3G12500	chitinase [Momordica charantia]	76	0.04	714.8	76	2	none	0.000033	7	9	7	0	0	0	0	0	0
94317159	ALRIEDLR	ALAALRLEDLR	0.0	ATCG00490	ribulose-1,5-bisphosphate carboxylase/oxygenase large subunit [Erodium chrysanthum]	405	0.2	493.3	54	2	none	0.011	4	2	2	5	5	0	0	0	0
108773126	DFEPVLFMTPLN	DFEPVLSMTPLN	9.8e-230	ATCG00280	photosystem II 44 kDa protein [Solanum tuberosum]	413	0.16	711.9	47	2	none	0.027	8	5	4	7	5	0	0	0	0
108773126	GIDRDFEPVLFMTPLN	GIDRDFEPVLSMTPLN	9.8e-230	ATCG00280	photosystem II 44 kDa protein [Solanum tuberosum]	413	0.16	932.5	76	2	none	0.000027	9	5	4	8	5	0	0	0	0
108773126	GPNGLDLSR	GPNGLDLSR	9.8e-230	ATCG00280	photosystem II 44 kDa protein [Solanum tuberosum]	413	0.16	464.8	63	2	none	0.0014	6	7	7	2	1	0	0	0	0
108773126	SPTGEVIFGGETMR	SPTGEVIFGGETMR	9.8e-230	ATCG00280	photosystem II 44 kDa protein [Solanum tuberosum]	243	0.13	740.9	76	2	none	0.000035	7	9	7	3	2	0	0	0	0
108773222	VQIAEMNF	VQLSEMNF	3.2e-122	ATCG00540	cytochrome f [Chara vulgaris]	97	0.04	484.3	61	2	Oxidation (M)	0.0012	9	5	4	6	6	0	0	0	0
109157229	FGEAVWFK	FGEAVWFK	9.1e-113	AT1G29910/AT1G29920/AT1G29930/AT2G05100/AT2G05070/AT2G34430/AT2G34420/AT3G27690	Chain A, Pea Light-Harvesting Complex Ii At 2.5 Angstrom Resolution	74	0.1	492.3	67	2	none	0.0003	8	6	6	2	2	0	0	0	0
110227105	RVGTGLAENQSLSEAWSK	VSAGLAENQSLSEAWAK	2.6e-264	ATCG00680	photosystem II CP47 protein [Populus alba]	507	0.15	645	63	3	none	0.00048	8	8	8	6	5	0	0	4	2
110227105	VGTGLAENQSLSEAWSK	VSAGLAENQSLSEAWAK	2.6e-264	ATCG00680	photosystem II CP47 protein [Populus alba]	507	0.15	889	101	2	none	0.000000082	8	11	11	4	3	0	0	0	0
110377793	DPDQAAILK	DPEQGALLKVK	3.6e-107	AT4G10340	chloroplast pigment-binding protein CP26 [Nicotiana tabacum]	339	0.27	485.8	69	2	none	0.00018	8	7	7	6	3	0	0	0	0
110377793	FGADCGPEAVWFK	YGANCGPEAVWFK	3.6e-107	AT4G10340	chloroplast pigment-binding protein CP26 [Nicotiana tabacum]	291	0.22	742.3	59	2	none	0.0015	6	8	4	4	2	0	0	0	0
110377793	IFLPDGLLDR	IFLPDGLLDR	3.6e-107	AT4G10340	chloroplast pigment-binding protein CP26 [Nicotiana tabacum]	291	0.22	579.9	61	2	none	0.0011	6	8	4	6	4	0	0	0	0
110377793	LHPGGPFDPLGLAK	LHPGGPFDPLGLAK	3.6e-107	AT4G10340	chloroplast pigment-binding protein CP26 [Nicotiana tabacum]	188	0.15	473.6	51	3	none	0.011	6	6	4	6	3	3	3	6	3
110377793	YQAYELIHAR	YQAFELIHAR	3.6e-107	AT4G10340	chloroplast pigment-binding protein CP26 [Nicotiana tabacum]	203	0.15	632.3	63	2	none	0.00071	7	7	7	2	1	0	0	0	0
110915642	LSIMETGIK	LSIFETGIK	1.5e-229	ATCG00480	ATP synthase beta subunit [Caulophyllum thalictroides]	45	0.16	504.3	45	2	Oxidation (M)	0.055	6	7	6	2	1	0	0	0	0
113910958	AVAMSATDGITR	AVAMSATEGLK	1.5e-229	ATCG00480	ATPase beta subunit [Cedrus deodara]	362	0.18	604.7	83	2	Oxidation (M)	0.0000068	7	9	9	3	2	0	0	0	0
115448323	SSMDAFSQILK	SSLDAFKQILK	e-164	AT3G08580	Os02g0718900 [Oryza sativa (japonica cultivar-group)]	88	0.07	621.9	79	2	Oxidation (M)	0.000022	7	8	8	4	2	0	0	0	0
115448323	YFPTQALNFAFK	YFPTQALNFAFK	e-164	AT3G08580/AT4G28390/AT5G13490	Os02g0718900 [Oryza sativa (japonica cultivar-group)]	131	0.06	723.9	69	2	none	0.00016	5	9	9	3	1	0	0	0	0
115459168	GPLQISWNFNYGPAGK	GPIQLSWNFNYGPAGTAIGFDGLNAPETVATDPVISFK	1e-81	AT3G54420	Os04g0493400 [Oryza sativa (japonica cultivar-group)]	94	0.06	874.9	94	2	none	0.00000044	8	10	10	4	1	0	0	0	0
115463079	TLASDGIAGLYR	TLKSDGIAGLYR	5.8e-136	AT5G13490	Os05g0302700 [Oryza sativa Japonica Group]	94	0.06	618.8	67	2	none	0.00026	7	8	4	4	2	0	0	0	0
115464027	IINEPTAAAIAYGIDK	IINEPTAAAIAYGLDK	3.7e-235	AT1G16030/AT1G56410/AT3G12580/AT3G09440/AT5G02490/AT5G02500/AT5G42020/AT5G28540	Os05g0428600 [Oryza sativa Japonica Group]	227	0.06	830.6	112	2	none	0.0000000085	10	11	11	7	4	0	0	0	0
115464027	IINEPTAAAIAYGIDKK	IINEPTAAAIAYGLDKK	3.7e-235	AT1G16030/AT1G56410/AT3G12580/AT3G09440/AT5G02490/AT5G02500/AT5G42020/AT5G28540	Os05g0428600 [Oryza sativa Japonica Group]	353	0.08	894.5	90	2	none	0.0000012	7	11	7	3	1	0	0	0	0
115464027	VTRAVVTVPAYFNDAQR	SVTKAVVTVPAYFNDAQR	3.7e-235	AT5G09590	Os05g0428600 [Oryza sativa Japonica Group]	170	0.04	636.4	56	3	none	0.0023	8	8	8	4	2	1	1	0	0
115471133	VLSASPSAYSANPK	VLSASPSAYSANPSSK	0.0	AT5G66680	Os07g0209000 [Oryza sativa (japonica cultivar-group)]	68	0.03	696.3	68	2	none	0.00021	5	9	5	3	2	0	0	0	0
115473331	KLDEYLLTR	KLDEHLLTR	8e-66	AT1G30230/AT2G18110	Os07g0614500 [Oryza sativa (japonica cultivar-group)]	58	0.03	575.9	58	2	none	0.0024	7	6	6	2	1	0	0	0	0
115480799	VVMELFADTVPK	IVIELFADVVPK	1e-71	AT3G63400	Os09g0571400 [Oryza sativa (japonica cultivar-group)]	52	0.06	682.9	52	2	Oxidation (M)	0.0079	7	7	6	5	5	0	0	0	0
116787339	NGLETYVYNMK	NALETYVYNMK	1.7e-168	AT5G42020/AT5G28540	unknown [Picea sitchensis]	338	0.14	666.4	45	2	none	0.04	7	7	7	5	2	0	0	0	0
116791870	FISNGEPGTAQNVDK	FLSDGQPGTAQNVDK	2.4e-81	AT1G01820	unknown [Picea sitchensis]	65	0.06	788.8	65	2	none	0.0004	2	9	9	7	2	0	0	0	0
116794112	LLGAEGSPIR	LVGAEGSPIR	1.7e-93	AT4G35220	unknown [Picea sitchensis]	136	0.08	506.8	70	2	none	0.00071	5	8	7	4	4	0	0	0	0
118482193	SIFVNSKK	VYDDEEEWFQSIFSNSNK	4.2e-64	AT4G32690	unknown [Populus trichocarpa]	37	0.04	461.7	37	2	none	0.29	4	6	4	3	2	0	0	0	0
118486654	SGEVLNYQAFTNDK	SGEVVNYQAFTNSK	1.2e-57	AT5G54855	unknown [Populus trichocarpa]	79	0.09	793.4	79	2	none	0.000017	7	9	9	4	2	0	0	0	0
118488222	EIIIVEGLK	ETILVEGLK	1.9e-92	AT4G35220	unknown [Populus trichocarpa]	37	0.03	507.4	37	2	none	0.28	4	6	5	2	2	0	0	0	0
118488894	FPENFTGCQDLAK	FPENFTGCQDLAK	2.6e-56	AT5G64040	unknown [Populus trichocarpa x Populus deltoides]	157	0.22	763.8	49	2	none	0.016	5	8	7	5	3	0	0	0	0
118488894	LATSGANFAR	LATSGANFAR	2.6e-56	AT5G64040	unknown [Populus trichocarpa x Populus deltoides]	157	0.22	504.3	56	2	none	0.005	4	8	5	4	2	0	0	0	0
118488894	VPFISDDLALECEGK	VPFISEDIALECEGK	2.6e-56	AT5G64040	unknown [Populus trichocarpa x Populus deltoides]	157	0.22	847	52	2	none	0.0071	6	10	10	0	0	0	0	0	0
118489398	ATLQLAEIK	TAQLQLAEIK	7.9e-119	AT5G01530	unknown [Populus trichocarpa x Populus deltoides]	170	0.1	493.9	81	2	none	0.000012	6	8	8	3	1	0	0	0	0
118489398	NLAGDIIGTR	NLAGDVIGTR	7.9e-119	AT5G01530	unknown [Populus trichocarpa x Populus deltoides]	156	0.12	515.3	56	2	none	0.0038	7	8	8	7	6	0	0	0	0
118636976	DLAEEGNQIIR	DLAVEGNEIIR	0.0	ATCG00490	ribulose 1,5 bisphosphate carboxylase-oxygenase [Amphithalea tomentosa]	47	0.02	629.3	47	2	none	0.026	5	7	7	2	2	0	0	0	0
118636976	NEGRDLAEEGNQIIR	NEGRDLAVEGNEIIR	0.0	ATCG00490	ribulose 1,5 bisphosphate carboxylase-oxygenase [Amphithalea tomentosa]	338	0.12	571.9	45	3	none	0.034	6	7	7	3	2	1	1	2	1
119220492	EVTLGFVPLMR	ESTLGFVDLLR	0.0	ATCG00490	ribulose-1,5-bisphosphate carboxylase/oxygenase large subunit [Schroederia setigera]	82	0.02	631.4	82	2	none	0.000019	7	6	6	9	9	0	0	0	0
119391879	TIVTEEGAPALLK	QYQGIVDCVQTIVREEGAPALLK	4.4e-111	AT4G39460	S-adenosylmethionine transporter [Nicotiana benthamiana]	49	0.03	671.4	49	2	none	0.016	6	6	4	2	1	0	0	0	0
121663827	GPIQLSWNFNYGPAGK	GPIQLSWNFNYGPAGTAIGFDGLNAPETVATDPVISFK	3.4e-92	AT3G54420	class IV chitinase [Nicotiana tabacum]	218	0.13	874.9	94	2	none	0.00000044	8	10	10	4	1	0	0	0	0
123965222	AAVTPAFAAQFPGLNGLGLSAAR	ATDFVFSGLGTPGNTTNIINAAVTPAFAAQFPGLNGLGLSTAR	8.8e-67	AT1G72610	germin-like protein [Capsicum chinense]	77	0.11	734.1	77	3	none	0.000017	4	10	9	4	2	3	1	1	1
145341867	TVTAMDVVYALK	TVTAMDVVYALK	4.6e-38	AT1G07660/AT1G07820/AT2G28740/AT3G45930/AT3G53730/AT3G46320/AT5G59690/AT5G59970	predicted protein [Ostreococcus lucimarinus CCE9901]	100	0.19	655.8	49	2	none	0.017	6	9	9	5	4	0	0	0	0
145567445	GGLDFTKDBENVNSQPFMR	GGLDFTKDDENVNSQPFMR	0.0	ATCG00490	ribulose-1,5-bisphosphate carboxylase/oxygenase large subunit [Ulva sp. WELT A027467]	52	0.08	724	52	3	none	0.011	4	6	6	3	3	2	1	3	1
146261381	QGMMVIPFMTR	QGMFVIPFMTR	4.6e-235	ATCG00680	photosystem II CP47 chlorophyll apoprotein [Aphanopetalum resinosum]	371	0.09	663.9	46	2	Oxidation (M)	0.032	6	8	8	3	2	0	0	0	0
146261414	KGMFVIPFMTR	QGMFVIPFMTR	4.6e-235	ATCG00680	photosystem II CP47 chlorophyll apoprotein [Haloragis aspera]	298	0.1	663.9	65	2	none	0.00042	5	8	8	3	2	0	0	0	0
146261458	YQWDQGYFQKEIYR	YQWDQGYFQQEIYR	4.6e-235	ATCG00680	photosystem II CP47 chlorophyll apoprotein [Peridiscus lucidus]	300	0.1	962.4	52	2	none	0.021	6	9	5	3	2	0	0	0	0
146261477	YKWDQGYFQQEIYR	YQWDQGYFQQEIYR	4.6e-235	ATCG00680	photosystem II CP47 chlorophyll apoprotein [Micranthes integrifolia]	312	0.11	962.4	52	2	none	0.021	6	9	5	4	2	0	0	0	0
147787652	ANFEFIEK	ANFEFLK	4.6e-212	AT5G57655	xylose isomerase family protein	43	0.13	499.3	43	2	none	0.069	5	6	6	3	2	0	0	0	0
147802592	SSFDAFSQILK	SSLQAFSQIVK	4.5e-145	AT4G28390	hypothetical protein [Vitis vinifera]	88	0.07	621.9	79	2	none	0.000022	7	8	8	4	2	0	0	0	0
147858623	SDGHEDHGLLVSEK	SEGHEDYGLLVSEK	5.2e-177	AT5G61790	hypothetical protein [Vitis vinifera]	59	0.04	508.3	33	3	none	0.6	6	6	5	2	1	1	1	2	1
147862659	YISYGALSR	YISYGAMR	7.3e-33	AT3G05490	hypothetical protein [Vitis vinifera]	42	0.07	515.3	42	2	none	0.1	6	6	6	4	2	0	0	0	0
148910700	IINEPTAAALAYGLDK	IINEPTAAAIAYGLDK	9.7e-237	AT1G16030/AT1G56410/AT3G12580/AT3G09440/AT5G02490/AT5G02500/AT5G42020/AT5G28540	unknown [Picea sitchensis]	110	0.02	830.6	112	2	none	0.0000000085	10	11	11	7	4	0	0	0	0
148910700	IINEPTAAALAYGLDKK	IINEPTAAAIAYGLDKK	9.7e-237	AT1G16030/AT1G56410/AT3G12580/AT3G09440/AT5G02490/AT5G02500/AT5G42020/AT5G28540	unknown [Picea sitchensis]	205	0.04	894.5	90	2	none	0.0000012	7	11	7	3	1	0	0	0	0
149384349	DTYYTPEYKTK	LTYYTPEYETK	0.0	ATCG00490	ribulose-1,5-bisphosphate carboxylase/oxygenase large subunit [Diplazium bombonasae]	269	0.15	704.8	35	2	none	0.41	5	8	8	0	0	0	0	0	0
149384349	ITYYTPEYKTK	LTYYTPEYETK	0.0	ATCG00490	ribulose-1,5-bisphosphate carboxylase/oxygenase large subunit [Diplazium bombonasae]	220	0.1	703.9	52	2	none	0.0083	5	8	8	4	2	0	0	0	0
149384349	NTYYTPEYKTK	LTYYTPEYETK	0.0	ATCG00490	ribulose-1,5-bisphosphate carboxylase/oxygenase large subunit [Diplazium bombonasae]	37	0.02	704.3	37	2	none	0.33	4	7	5	0	0	0	0	0	0
156104844	VVTFGPTGLTTEVK	VETGMIKPGMVVTFAPTGLTTEVK	9.9e-89	AT1G07920/AT1G07930/AT1G07940/AT5G60390	elongation factor 1-alpha / EF-1-alpha	79	0.07	724.9	79	2	none	0.000019	7	10	9	5	2	0	0	0	0
156598481	YSEITFPIISPDPATK	YSEITFPILAPDPATNK	8.7e-152	ATCG00540	cytochrome f [Passiflora biflora]	223	0.14	889.9	63	2	none	0.00052	7	9	8	5	2	0	0	0	0
156712114	ALSLPTGIGIVCASPK	ALSLPTGLGIVCASPK	7.9e-57	AT2G13360	alanine:glyoxylate aminotransferase [Lamium purpureum]	45	0.13	792.4	45	2	none	0.034	4	10	8	1	1	0	0	0	0
157689616	VSAGLAENQSLSESWAK	VSAGLAENQSLSEAWAK	4.6e-235	ATCG00680	photosystem II CP47 chlorophyll apoprotein [Batis maritima]	53	0.03	888.9	53	2	none	0.0055	6	7	5	0	0	0	0	0	0
157689923	RVSAGIAENQSLSEAWSK	VSAGLAENQSLSEAWAK	4.6e-235	ATCG00680	photosystem II CP47 chlorophyll apoprotein [Quercus nigra]	507	0.15	645	63	3	none	0.00048	8	8	8	6	5	0	0	4	2
157689923	VSAGIAENQSLSEAWSK	VSAGLAENQSLSEAWAK	4.6e-235	ATCG00680	photosystem II CP47 chlorophyll apoprotein [Quercus nigra]	507	0.15	889	101	2	none	0.000000082	8	11	11	4	3	0	0	0	0
161728801	GSSFLDPK	GSSFLDPK	e-157	AT3G50820/AT5G66570	33kDa oxygen evolving protein of photosystem II [Oedogonium obesum]	115	0.08	425.8	33	2	none	0.96	3	5	5	0	0	0	0	0	0
161728801	VPFLFTIK	VPFLFTVK	e-157	AT3G50820/AT5G66570	33kDa oxygen evolving protein of photosystem II [Oedogonium obesum]	115	0.08	482.8	50	2	none	0.017	5	7	7	4	4	0	0	0	0
161788876	FTITTYSPTGVAITSSGTK	FSITTFSPAGVAITSTGTK	1.3e-107	AT3G01280	voltage-dependent anion channel [Nicotiana tabacum]	146	0.14	966.4	85	2	none	0.000003	6	12	12	0	0	0	0	0	0
161788876	GDLFLADVNTQLK	GSLFLGDVATQVK	1.3e-107	AT5G15090	voltage-dependent anion channel [Nicotiana tabacum]	208	0.15	717.5	86	2	none	0.0000037	9	9	9	5	2	0	0	0	0
161788876	SLFTISGEVDTK	SFFTISGEVDTK	1.3e-107	AT3G01280	voltage-dependent anion channel [Nicotiana tabacum]	208	0.15	648.9	58	2	none	0.002	6	8	4	4	2	0	0	0	0
166239988	NIIVIGPVPGKK	NILVIGPVPGQK	1.4e-146	ATCG00540	cytochrome f [Heliosperma alpestre]	141	0.13	617.9	66	2	none	0.00036	9	6	5	7	4	0	0	0	0
167651221	TFMGPPHGIQVER	TFQGPPHGIQVER	0.0	ATCG00490	ribulose-1,5-bisphosphate carboxylase/oxygenase large subunit [Duguetia confusa]	464	0.15	490.2	35	3	none	0.36	4	7	4	1	1	3	2	0	0
168012869	ALQESIASELAAR	ALQESLASELAAR	7.3e-118	AT4G04640	predicted protein [Physcomitrella patens subsp. patens]	71	0.04	679.9	71	2	none	0.00012	5	9	9	6	6	0	0	0	0
168038308	LAEPLVLSEPK	DAEPLIQEEPLKPWITLK	6.4e-97	AT5G01710	predicted protein [Physcomitrella patens subsp. patens]	32	0.02	598.3	32	2	none	0.9	6	6	5	3	2	0	0	0	0
194400730	NGYECLR	AVYECLR	0.0	AT2G07732/ATCG00490/ATMG00280	ribulose-1,5-bisphosphate carboxylase/oxygenase large subunit [Campanula persicifolia]	311	0.15	456.2	30	2	none	2011-03-01	4	5	5	1	1	0	0	0	0
195617518	QLEDQAAAIMK	ELDEQAAAVMR	1.7e-33	AT4G32260	ATP synthase B chain [Zea mays]	45	0.05	609.3	45	2	none	0.059	4	7	4	0	0	0	0	0	0
195618244	SVQKEGLTWGASK	GVEMPGLFWGASK	6.1e-62	AT5G19510	elongation factor 1-beta [Zea mays]	66	0.05	695.9	68	2	none	0.00019	6	9	9	6	4	0	0	0	0
212722142	LIEDGSLDALVR	ELDHLAR	1.1e-199	AT5G57655	xylose isomerase [Arabidopsis thaliana]	69	0.16	650.9	69	2	none	0.00019	7	8	6	8	3	0	0	0	0
217074018	DSVIGFSVNVPGTSAK	DSVLGFAVNVPGTTAK	9.1e-122	AT5G62740	unknown [Medicago truncatula]	121	0.13	789.4	63	2	none	0.0006	8	8	7	5	2	0	0	0	0
217456978	ARFEELNNDLFR	ARFEELNNDLFR	4.7e-292	AT5G42020/AT5G28540	ER luminal-binding protein [Nicotiana benthamiana]	1295	0.32	762.5	65	2	none	0.00042	8	8	6	8	4	0	0	0	0
217456978	DAVVTVPAYFNDAQR	DAVVTVPAYFNDAQR	4.7e-292	AT5G42020/AT5G28540	ER luminal-binding protein [Nicotiana benthamiana]	965	0.25	833.4	62	2	none	0.00064	6	10	10	5	4	0	0	0	0
217456978	ETAEAYLGKK	ETAEAYLGKK	4.7e-292	AT5G42020/AT5G28540	ER luminal-binding protein [Nicotiana benthamiana]	1295	0.32	555.3	34	2	none	0.5	4	7	7	0	0	0	0	0	0
217456978	IINEPTAAAIAYGLDK	IINEPTAAAIAYGLDK	4.7e-292	AT1G16030/AT1G56410/AT3G12580/AT3G09440/AT5G02490/AT5G02500/AT5G42020/AT5G28540	ER luminal-binding protein [Nicotiana benthamiana]	1295	0.32	830.6	112	2	none	0.0000000085	10	11	11	7	4	0	0	0	0
217456978	IMEYFIK	IMEYFIK	4.7e-292	AT5G42020	ER luminal-binding protein [Nicotiana benthamiana]	1295	0.32	480.3	51	2	Oxidation (M)	0.016	5	6	6	4	2	0	0	0	0
217456978	IVNKDGKPYIQVK	LVPYQIVNK	4.7e-292	AT5G42020/AT5G28540	ER luminal-binding protein [Nicotiana benthamiana]	1295	0.32	501.4	34	3	none	0.98	6	8	6	5	4	6	5	0	0
217456978	LLGKFDLTGIAPAPR	LLGKFDLTGVPPAPR	4.7e-292	AT5G42020	ER luminal-binding protein [Nicotiana benthamiana]	1295	0.32	785	76	2	none	0.000032	9	9	4	3	1	0	0	0	0
217456978	NGHVEIIANDQGNR	NGHVEIIANDQGNR	4.7e-292	AT5G42020/AT5G28540	ER luminal-binding protein [Nicotiana benthamiana]	1295	0.32	768.9	66	2	none	0.00033	6	7	4	7	4	0	0	0	0
217456978	NLAAVNPER	NQAAVNPER	4.7e-292	AT5G42020/AT5G28540	ER luminal-binding protein [Nicotiana benthamiana]	1295	0.32	492.3	43	2	none	0.078	5	5	5	2	1	0	0	0	0
217456978	TQIDEIVLVGGSTR	SQIDEIVLVGGSTR	4.7e-292	AT5G42020/AT5G28540	ER luminal-binding protein [Nicotiana benthamiana]	965	0.25	744.4	70	2	none	0.00017	6	11	11	8	7	0	0	0	0
222051768	LVEATTFLDEATIK	GPALAFVAFGSSSPGLQILPFALFANDLPSELVEATTFLSDAEVK	3.5e-67	AT5G20630	germin like protein [Nicotiana tabacum]	122	0.06	776	122	2	none	0.00000000086	9	11	11	5	2	0	0	0	0
224032121	QPLLDFVK	QFIDFMR	2.4e-16	AT4G19400	unknown [Zea mays]	39	0.08	480.3	39	2	none	0.23	4	6	6	2	1	0	0	0	0
224060540	DGAKWLVDNTDIK	DGAQWLVDNTDIK	2.7e-102	AT4G35220	predicted protein [Populus trichocarpa]	77	0.04	737.9	77	2	none	0.00003	8	8	8	9	5	0	0	0	0
224067716	VIDLFSSADVVK	VIDLFSSPDVVK	7.5e-49	AT3G47370/AT3G45030/AT5G62300	predicted protein [Populus trichocarpa]	82	0.09	646.8	82	2	none	0.0000091	8	9	9	6	3	0	0	0	0
224072248	ETAEAFLGK	ETAEAYLGK	2.9e-315	AT4G37910/AT5G42020/AT5G09590/AT5G28540	predicted protein [Populus trichocarpa]	714	0.19	483.2	41	2	none	0.13	5	6	6	0	0	0	0	0	0
224072248	ETAEAFLGKK	ETAEAYLGKK	2.9e-315	AT5G42020/AT5G28540	predicted protein [Populus trichocarpa]	1009	0.25	547.4	50	2	none	0.015	4	7	7	0	0	0	0	0	0
224072248	NSLETYVYNMK	NALETYVYNMK	2.9e-315	AT5G42020/AT5G28540	predicted protein [Populus trichocarpa]	1327	0.28	681.3	70	2	none	0.00015	8	8	8	4	2	0	0	0	0
224079740	RMLLLALR	RVLLVALR	5.6e-26	AT1G01540/AT4G01330	predicted protein [Populus trichocarpa]	66	0.12	329.2	66	3	none	0.0012	5	2	1	6	6	0	0	0	0
224112120	YAPGIEIISVR	YAPGIEILSVR	5.5e-142	AT2G03510	predicted protein [Populus trichocarpa]	113	0.11	609.4	58	2	none	0.0025	8	7	7	5	5	0	0	0	0
224117282	ALEVIHGR	ALEVIHGR	1.9e-128	AT5G54270	light-harvesting complex II protein Lhcb3 [Populus trichocarpa]	113	0.11	447.8	44	2	none	0.066	5	6	6	4	2	0	0	0	0
224119124	AEELGFTLSSIEK	AEGLGLTLSSLEK	3.0e-36	AT1G74730	predicted protein [Populus trichocarpa]	56	0.06	712.4	56	2	none	0.0036	8	9	9	5	4	0	0	0	0
224122412	ALELWETLK	MVQQIWETLK	5.2e-65	AT3G48890	predicted protein [Populus trichocarpa]	107	0.08	551.9	52	2	none	0.011	8	6	6	7	7	0	0	0	0
224123092	DGHVEIIANDQGNR	NGHVEIIANDQGNR	3.8e-260	AT5G42020/AT5G28540	predicted protein [Populus trichocarpa]	397	0.06	769.3	103	2	none	0.00000006	9	8	4	10	6	0	0	0	0
224123092	EAEEMAEEDKK	EAEEFAEEDKK	3.8e-260	AT5G42020/AT5G28540	predicted protein [Populus trichocarpa]	279	0.06	662.9	55	2	Oxidation (M)	0.0041	4	8	8	4	4	0	0	0	0
224132524	VAVVGILYK	MAVVTVLYK	5.5e-87	AT1G08080	predicted protein [Populus trichocarpa]	42	0.03	481.3	42	2	none	0.11	6	5	5	1	1	0	0	0	0
224139742	GLAFANGVALSK	ATVLLQGLAFANGVALSK	3.3e-135	AT3G57030	predicted protein [Populus trichocarpa]	57	0.03	574.4	57	2	none	0.0029	5	7	4	2	1	0	0	0	0
224142283	ANFEFLEK	ANFEFLK	1.8e-217	AT5G57655	predicted protein [Populus trichocarpa]	359	0.12	499.3	67	2	none	0.00028	6	7	7	4	2	0	0	0	0
225424922	EGFVLLQFAPAAGVR	DGFLLLQFAPSAGVR	2.3e-86	AT1G14410	PREDICTED: hypothetical protein [Vitis vinifera]	54	0.05	787.9	54	2	none	0.0054	7	10	6	4	2	0	0	0	0
225432688	NSEIQAMLAK	EIQTTLAK	1.3e-254	AT4G14850	PREDICTED: hypothetical protein [Vitis vinifera]	59	0.01	552.9	59	2	none	0.0018	7	5	3	7	7	0	0	0	0
225455748	GLVDAIGGLSR	GLIDAVGGLSR	8.0e-239	AT1G73990	PREDICTED: similar to SPPA (signal peptide peptidase); protease IV/ serine-type endopeptidase [Vitis vinifera]	69	0.02	529.3	57	2	none	0.011	6	6	3	6	5	0	0	0	0
225457939	ADGAFAISEDVWNEPLGR	FAVSEDTWNEPLGR	1.8e-314	AT4G24190	PREDICTED: hypothetical protein [Vitis vinifera]	333	0.08	974	63	2	none	0.00051	8	8	4	3	1	0	0	0	0
225457939	ETTYEWELLNDVK	ETVYEWELLNDVK	1.8e-314	AT4G24190	PREDICTED: hypothetical protein [Vitis vinifera]	333	0.08	820.5	55	2	none	0.0039	6	10	10	3	2	0	0	0	0
225457939	IMQSQTLSDASK	IMQSQTLSDANK	1.8e-314	AT4G24190	PREDICTED: hypothetical protein [Vitis vinifera]	333	0.08	654.8	97	2	none	0.00000031	6	9	9	3	2	0	0	0	0
225457939	LADTPCVVVTSK	LADTPCVVVTSK	1.8e-314	AT4G24190	PREDICTED: hypothetical protein [Vitis vinifera]	333	0.08	645.3	72	2	none	0.000094	5	10	10	5	3	0	0	0	0
225457939	YSEFINFPIYLWASK	YSEFINFPISLWASK	1.8e-314	AT4G24190	PREDICTED: hypothetical protein [Vitis vinifera]	333	0.08	939.5	47	2	none	0.026	6	8	5	3	2	0	0	0	0
227904606	AVYECIR	AVYECLR	0.0	AT2G07732/ATCG00490/ATMG00280	ribulose bisphosphate carboxylase large subunit [Ornithogalum rotatum]	371	0.18	455.7	45	2	none	0.075	4	6	6	4	2	0	0	0	0
229915422	QILIEPIFAQWIQASHGK	QILIEPIFAQWIQSAHGK	0.0	ATCG00340	P700 apoprotein A2 of photosystem I [Oocystis solitaria]	82	0.04	693.7	32	3	none	0.61	3	6	4	1	1	3	2	2	1
237636970	FLFCAEAIMK	FLFCAEAIYK	0.0	ATCG00490	ribulose-1,5-bisphosphate carboxylase/oxygenase large subunit [Linum flavum]	439	0.16	623.3	71	2	Oxidation (M)	0.00017	7	8	8	3	1	0	0	0	0
237637006	DITLGMVDLLR	ESTLGFVDLLR	0.0	ATCG00490	ribulose-1,5-bisphosphate carboxylase/oxygenase large subunit [Linum tenue]	169	0.08	631.4	74	2	Oxidation (M)	0.0001	7	7	7	3	2	0	0	0	0
237784035	DLAKEGNQIIR	DLAVEGNEIIR	0.0	ATCG00490	ribulose-1,5-bisphosphate carboxylase/oxygenase large subunit [Physalis peruviana]	491	0.19	628.8	98	2	none	0.00000021	6	9	9	6	2	0	0	0	0
238564092	FIFCAEAIFK	FLFCAEAIYK	0.0	ATCG00490	ribulose-1,5-bisphosphate carboxylase/oxygenase large subunit [Poikilospermum suaveolens]	194	0.09	623.3	58	2	none	0.0033	7	8	8	3	1	0	0	0	0
238909249	SPLEQFEIIPLIPMK	LMEIPSPLDQFEIVPLIPMHIGNFYFSFTNPSLFMLLTLSFFLLLIHFVTK	1.1e-51	ATMG01170		42	0.04	886	42	2	Oxidation (M)	0.06	6	6	3	8	6	0	0	0	0
239937266	NGGIDTEEDYPYTGR	NGGIDTEADYPYK	1.2e-61	AT5G43060	cysteine proteinase, putative / thiol protease, putative	75	0.19	843.9	75	2	none	0.000032	8	9	9	2	1	0	0	0	0
240254047	LFSPEEISAMILTK	LFSPEEISAMILTK	0.0	AT1G09080	BIP3; ATP binding [Arabidopsis thaliana]	245	0.07	790	112	2	none	0.0000000078	6	12	12	5	3	0	0	0	0
241993410	VTPQPGVPAERAGAAVAAESSTGTWTTVWTDGLTSLDR	VTPQPGVPPEEAGAAVAAESSTGTWTTVWTDGLTSLDR	0.0	ATCG00490	ribulose-1,5-bisphosphate carboxylase/oxygenase large subunit [Hyacinthoides non-scripta]	113	0.27	1286	38	3	none	0.053	5	8	4	1	1	2	1	0	0
242038845	LSDIIETFSK	AAGFEICADELGSIVESHDVK	0.0	AT4G37640	hypothetical protein SORBIDRAFT_01g014620 [Sorghum bicolor]	50	0	576.9	50	2	none	0.014	6	5	5	4	4	0	0	0	0
255070491	AMQILESGLK	AMQLLESGLK	8.4e-68	AT2G42740/AT3G58700/AT4G18730/AT5G45775	ribosomal protein L11 [Micromonas sp. RCC299]	75	0.05	545.3	75	2	none	0.000053	8	6	6	8	8	0	0	0	0
255073915	IFGVTTLDVVR	LFGVTTLDVVR	2.0e-99	AT1G53240/AT3G47520/AT3G15020	malate dehydrogenase [Micromonas sp. RCC299]	46	0.03	610.1	46	2	none	0.15	4	6	5	3	1	0	0	0	0
255075807	VNQAIYLITTGAR	VNQAIFLLTTGAR	1.6e-84	AT2G37270	predicted protein [Micromonas sp. RCC299]	87	0.06	710.4	87	2	none	0.0000029	7	10	10	5	3	0	0	0	0
255542876	FYAISAEFPEFSNK	FYAISAEFPEFSNK	2.3e-161	AT1G09210/AT1G56340	RecName: Full=Calreticulin; Flags: Precursor	63	0.16	825.4	63	2	none	0.00062	8	9	9	7	3	0	0	0	0
255561759	TILSAGEDAVIR	AVWGPLNQTIVSGGEDKVIR	3.1e-150	AT2G46280	eukaryotic translation initiation factor 3 subunit, putative [Ricinus communis]	67	0.03	622.8	67	2	none	0.00031	6	9	9	2	1	0	0	0	0
255571861	EYLEDPSK	EYLKDPSK	1.6e-123	AT3G09200	60S acidic ribosomal protein P0, putative [Ricinus communis]	194	0.13	490.8	30	2	none	2011-07-01	4	6	6	0	0	0	0	0	0
255571861	GDLKEVSEEVAK	GDLKEVSEEVAK	1.6e-123	AT2G40010/AT3G09200/AT3G11250	60S acidic ribosomal protein P0, putative [Ricinus communis]	194	0.13	652.4	50	2	none	0.015	5	6	4	0	0	0	0	0	0
255571861	GTVEIITPVELIK	GTVEIITPVELIK	1.6e-123	AT2G40010/AT3G09200/AT3G11250	60S acidic ribosomal protein P0, putative [Ricinus communis]	90	0.06	706.5	60	2	none	0.0014	6	6	4	8	4	0	0	0	0
255571861	VGSSEAALLAK	VGSSEAALLAK	1.6e-123	AT2G40010/AT3G09200/AT3G11250	60S acidic ribosomal protein P0, putative [Ricinus communis]	194	0.13	523.3	69	2	none	0.00024	5	8	5	4	3	0	0	0	0
255574383	NIAGDIIGTR	NLAGDVIGTR	2.0e-129	AT5G01530	chlorophyll A/B binding protein, putative [Ricinus communis]	156	0.11	515.3	56	2	none	0.0038	7	8	8	7	6	0	0	0	0
255583291	EGYQSLLNTDMER	EGYQTLLNTDMGR	5.3e-218	AT5G57655	Xylose isomerase, putative [Ricinus communis]	361	0.13	778.4	79	2	none	0.000016	5	9	9	3	1	0	0	0	0
255583291	GTGADPFGAPTK	GTGGDPFGAATK	5.3e-218	AT5G57655	Xylose isomerase, putative [Ricinus communis]	361	0.13	559.8	68	2	none	0.00024	6	8	6	6	3	0	0	0	0
255583291	NGGLAPGGFNFDAK	NGGIAPGGFNFDAK	5.3e-218	AT5G57655	Xylose isomerase, putative [Ricinus communis]	361	0.13	682.9	45	2	none	0.042	5	7	7	5	3	0	0	0	0
255583291	QELAEMIFQSAL	NLDEVIELAKELQK	5.3e-218	AT5G57655	Xylose isomerase, putative [Ricinus communis]	361	0.13	698.4	55	2	Oxidation (M)	0.0037	3	3	1	8	6	0	0	0	0
255583291	WYNAEEEILGKK	WYNAEEEILGKK	5.3e-218	AT5G57655	Xylose isomerase, putative [Ricinus communis]	361	0.13	494	45	3	none	0.036	5	8	7	3	2	5	4	1	1
255638322	LANILHANELTR	LCNVLHANELAK	1.2e-107	AT4G23420	unknown [Glycine max]	56	0.03	455.6	56	3	none	0.0033	7	7	7	4	2	5	5	0	0
255640918	VIEYNPGVSAVAIK	VIEYTPGVSAVAIK	7.1e-58	AT2G22230	unknown [Glycine max]	108	0.19	730.5	51	2	none	0.01	7	10	10	5	2	0	0	0	0
255645717	WAMLGAAGIFIPEFLTK	WAMLGAAGIFIPEFLTK	3.9e-116	AT3G61470	unknown [Glycine max]	67	0.11	941	55	2	Oxidation (M)	0.0036	4	10	7	5	3	0	0	0	0
257219554	GNVQPEAVLQTVSK	GNVEPEAVFQTVSK	2.4e-25	AT3G56240	copper chaperone [Jatropha curcas]	56	0.15	735.4	56	2	none	0.0033	6	9	7	6	2	0	0	0	0
257222626	ESGSVTGIKDQGR	GAVTEIKNQGK	4.4e-42	AT3G48340	phytophthora-inhibited protease 1-like protein [Nicotiana benthamiana]	170	0.14	667.3	50	2	none	0.013	4	7	7	1	1	0	0	0	0
257222626	YADLTTEDFLASYTGLDTSFQQK	FADLTINEFKNAYTGSNIK	4.4e-42	AT3G48340	phytophthora-inhibited protease 1-like protein [Nicotiana benthamiana]	121	0.11	1307.7	121	2	none	0.00000000063	9	14	14	1	1	0	0	0	0
257222626	YDSQLTDIPLSMDWR	QFMYDHENLSKLPSSVDWR	4.4e-42	AT3G48340	phytophthora-inhibited protease 1-like protein [Nicotiana benthamiana]	94	0.07	920.5	94	2	none	0.00000043	8	9	5	4	1	0	0	0	0
282848220	EALGALPLYQR	EALGALPLYQR	2.1e-41	AT4G32470/AT5G25450	ubiquinol-cytochrome C reductase complex 14 kDa protein [Jatropha curcas]	72	0.19	615.9	64	2	none	0.00055	6	8	6	4	2	0	0	0	0
283794963	NIILNEGIR	NILLNEGIR	1.6e-185	ATCG00270	PSII D2 protein [Olea europaea]	189	0.09	521.4	45	2	none	0.043	6	7	7	6	5	0	0	0	0
288300146	QEYDESGPSIVHR	AEYDESGPSIVHR	2.5e-177	AT2G37620/AT3G46520/AT3G12110/AT3G53750/AT5G59370	actin [Cleistogenes songorica]	272	0.24	506.3	45	3	none	0.048	7	8	8	0	0	6	6	0	0
290490186	IVNTGTVLKVGDGIAR	EVTIVNTGTVLQVGDGIAR	6.7e-211	ATCG00120	ATP synthase CF1 alpha subunit protein [Rhododendron simsii]	265	0.1	806.9	81	2	none	0.0000096	4	9	4	2	1	0	0	0	0
290490258	GVLSDLLDNR	GVLNDLLDNR	5.6e-74	ATCG00130	ATP synthase CF0 subunit I protein [Plumbago auriculata]	74	0.11	551.4	66	2	none	0.0004	7	7	7	1	1	0	0	0	0
294461233	IATVLPDK	IAMKMKDK	1.4e-58	AT3G07565	unknown [Picea sitchensis]	51	0.03	428.8	51	2	none	0.012	6	6	5	2	2	0	0	0	0
297720477	AYDFVSQEIR	AYDFVSQEIR	0.0	ATCG00270	Os01g0791600 [Oryza sativa Japonica Group]	270	0.1	614.3	75	2	none	0.000052	9	7	7	8	8	0	0	0	0
297797139	EGTVVLQYEVR	EGTVVLQYEVR	2.6e-237	AT5G61790	calnexin 1 [Arabidopsis lyrata subsp. lyrata]	79	0.03	646.9	54	2	none	0.0063	5	6	5	3	2	0	0	0	0
297799290	FGDESEQIR	FADESEQIR	6.1e-151	AT4G27000	hypothetical protein ARALYDRAFT_913848 [Arabidopsis lyrata subsp. lyrata]	58	0.02	540.7	58	2	none	0.003	7	7	4	2	1	0	0	0	0
297805236	IMLPSIAVR	DVMLPSIVVR	3.4e-75	AT5G37230	hypothetical protein ARALYDRAFT_915816 [Arabidopsis lyrata subsp. lyrata]	43	0.04	508.4	43	2	Oxidation (M)	0.27	5	7	4	3	2	0	0	0	0
297819944	SVSLLDQDIK	HDHSDTSVSVIDQHSTIPIMGGYLVNAAR	3.1e-74	AT3G52320	predicted protein [Arabidopsis lyrata subsp. lyrata]	50	0.02	559.3	50	2	none	0.059	5	5	5	2	1	0	0	0	0
302754144	LEGLELELR	LEGLVLSIR	6.7e-48	AT1G21900	hypothetical protein SELMODRAFT_74858 [Selaginella moellendorffii]	39	0.04	536.4	39	2	none	0.19	5	6	4	2	1	0	0	0	0
302836319	ILNEPTAAAIAYGLDK	IINEPTAAAIAYGLDK	1.4e-230	AT1G16030/AT1G56410/AT3G12580/AT3G09440/AT5G02490/AT5G02500/AT5G42020/AT5G28540	luminal binding protein Bip2 [Volvox carteri f. nagariensis]	222	0.03	830.6	112	2	none	0.0000000085	10	11	11	7	4	0	0	0	0
302836319	ILNEPTAAAIAYGLDKK	IINEPTAAAIAYGLDKK	1.4e-230	AT1G16030/AT1G56410/AT3G12580/AT3G09440/AT5G02490/AT5G02500/AT5G42020/AT5G28540	luminal binding protein Bip2 [Volvox carteri f. nagariensis]	299	0.03	894.5	90	2	none	0.0000012	7	11	7	3	1	0	0	0	0
307105570	LISWYDNEMGYSNR	LVSWYDNEWGYSNR	4.3e-118	AT1G16300/AT1G79530	hypothetical protein CHLNCDRAFT_36383 [Chlorella variabilis]	112	0.04	882.6	112	2	Oxidation (M)	0.0000000086	9	11	11	3	1	0	0	0	0
308804786	EEVNEIVLVGGSTR	STVHDVVLVGGSTR	6.3e-122	AT5G02500	Hsp70 chaperone (ISS) [Ostreococcus tauri]	47	0.02	751.3	47	2	none	0.027	5	9	9	1	1	0	0	0	0
308813361	LSKEEIER	LSKDEIEK	4.6e-252	AT3G09440/AT5G02500	putative hsp70 (ISS) [Ostreococcus tauri]	282	0.05	502.3	73	2	none	0.00008	6	7	7	2	1	0	0	0	0
